# Supplementary material for: The choroidal nervous system: a link between mineralocorticoid receptor and pachychoroid
Source: Acta Neuropathol. 2023 Sep 8;146(5):747–66. doi: 10.1007/s00401-023-02628-3 (PMC10564818; doi:10.1007/s00401-023-02628-3)
Supplement: Supplementary file 3 — Supplementary file3 (XLSX 2422 KB) [file 401_2023_2628_MOESM3_ESM.xlsx]

## Sheet: Results
FeatureID	EntrezID	Gene Name	TranscriptType	GeneBiotype	logFC	FC	PValue	FDR	Status	4222 (P1 hMR)	4223 (P1 hMR)	4224 (P1 hMR)	4253 (WT)	4225 (WT)
0610009B22Rik	<a href='https://www.ncbi.nlm.nih.gov/gene/?term=66050' target="_blank"> 66050 </a>	RIKEN cDNA 0610009B22 gene	protein_coding	protein_coding	-0.335621	-1.26192	0.209073	0.999918	Not regulated	31.8	28.585	24.11	37.408	32.269
0610009E02Rik	<a href='https://www.ncbi.nlm.nih.gov/gene/?term=100125929' target="_blank"> 100125929 </a>	RIKEN cDNA 0610009E02 gene	processed_transcript	processed_transcript	-0.0499889	-1.03526	0.921181	0.999918	Not regulated	2.834	3.338	2.435	3.1	2.981
0610009L18Rik	<a href='https://www.ncbi.nlm.nih.gov/gene/?term=66838' target="_blank"> 66838 </a>	RIKEN cDNA 0610009L18 gene	protein_coding	protein_coding	0.325256	1.25289	0.505808	0.999918	Not regulated	6.492	9.962	6.658	7.256	4.843
0610010F05Rik	<a href='https://www.ncbi.nlm.nih.gov/gene/?term=NA' target="_blank"> NA </a>		nonsense_mediated_decay	protein_coding	0.03883	1.02728	0.843957	0.999918	Not regulated	10.694	11.787	14.161	9.848	12.22
0610010K14Rik	<a href='https://www.ncbi.nlm.nih.gov/gene/?term=104457' target="_blank"> 104457 </a>	RIKEN cDNA 0610010K14 gene	protein_coding	protein_coding	-0.0384628	-1.02702	0.883686	0.999918	Not regulated	29.129	33.521	32.487	33.828	32.329
0610012G03Rik	<a href='https://www.ncbi.nlm.nih.gov/gene/?term=106264' target="_blank"> 106264 </a>	RIKEN cDNA 0610012G03 gene	pseudogene	pseudogene	0.0100726	1.00701	0.953761	0.999918	Not regulated	41.104	42.946	40.153	44.165	37.116
0610030E20Rik	<a href='https://www.ncbi.nlm.nih.gov/gene/?term=68364' target="_blank"> 68364 </a>	RIKEN cDNA 0610030E20 gene	protein_coding	protein_coding	0.058768	1.04158	0.692258	0.999918	Not regulated	20.466	21.701	24.118	22.524	18.572
0610040B10Rik	<a href='https://www.ncbi.nlm.nih.gov/gene/?term=67672' target="_blank"> 67672 </a>	RIKEN cDNA 0610040B10 gene	antisense	antisense	0.0145439	1.01013	0.979683	0.999918	Not regulated	2.655	3.469	2.564	2.347	2.987
0610040J01Rik	<a href='https://www.ncbi.nlm.nih.gov/gene/?term=76261' target="_blank"> 76261 </a>	RIKEN cDNA 0610040J01 gene	protein_coding	protein_coding	-0.0377045	-1.02648	0.913048	0.999918	Not regulated	3.452	4.679	3.557	4.694	3.345
1110002E22Rik	<a href='https://www.ncbi.nlm.nih.gov/gene/?term=102634333' target="_blank"> 102634333 </a>	RIKEN cDNA 1110002E22 gene	protein_coding	protein_coding	-0.182813	-1.13509	0.439802	0.999918	Not regulated	10.334	12.417	8.299	8.755	10.052
1110002L01Rik	<a href='https://www.ncbi.nlm.nih.gov/gene/?term=100043040' target="_blank"> 100043040 </a>	RIKEN cDNA 1110002L01 gene	nonsense_mediated_decay	protein_coding	-0.0928567	-1.06648	0.682997	0.999918	Not regulated	14.953	15.68	11.089	15.977	13.955
1110004F10Rik	<a href='https://www.ncbi.nlm.nih.gov/gene/?term=56372' target="_blank"> 56372 </a>	RIKEN cDNA 1110004F10 gene	protein_coding	protein_coding	-0.0681523	-1.04837	0.642981	0.999918	Not regulated	79.381	78.071	73.888	79.061	78.381
1110008P14Rik	<a href='https://www.ncbi.nlm.nih.gov/gene/?term=NA' target="_blank"> NA </a>		protein_coding	protein_coding	0.0303726	1.02128	0.8925	0.999918	Not regulated	51.231	49.673	50.095	51.709	44.959
1110012L19Rik	<a href='https://www.ncbi.nlm.nih.gov/gene/?term=NA' target="_blank"> NA </a>		protein_coding	protein_coding	0.037112	1.02606	0.879633	0.999918	Not regulated	21.916	24.377	20.277	21.313	21.461
1110018N20Rik	<a href='https://www.ncbi.nlm.nih.gov/gene/?term=68941' target="_blank"> 68941 </a>	RIKEN cDNA 1110018N20 gene	processed_transcript	processed_transcript	-0.139492	-1.10152	0.735954	0.999918	Not regulated	3.922	5.421	3.834	4.954	5.266
1110019D14Rik	<a href='https://www.ncbi.nlm.nih.gov/gene/?term=76311' target="_blank"> 76311 </a>	RIKEN cDNA 1110019D14 gene	lincRNA	lincRNA	-0.502584	-1.41675	0.220158	0.999918	Not regulated	2.997	2.55	3.193	5.045	3.233
1110025M09Rik	<a href='https://www.ncbi.nlm.nih.gov/gene/?term=68635' target="_blank"> 68635 </a>	RIKEN cDNA 1110025M09 gene			0.0811179	1.05784	0.855537	0.999918	Not regulated	4.406	3.736	5.009	3.686	4.411
1110032A03Rik	<a href='https://www.ncbi.nlm.nih.gov/gene/?term=68721' target="_blank"> 68721 </a>	RIKEN cDNA 1110032A03 gene	protein_coding	protein_coding	-0.0270959	-1.01896	0.908	0.999918	Not regulated	28.883	32.079	26.324	23.764	36.515
1110038B12Rik	<a href='https://www.ncbi.nlm.nih.gov/gene/?term=68763' target="_blank"> 68763 </a>	RIKEN cDNA 1110038B12 gene	retained_intron	processed_transcript	0.230892	1.17356	0.448172	0.999918	Not regulated	22.039	24.494	28.778	22.321	22.431
1110038F14Rik	<a href='https://www.ncbi.nlm.nih.gov/gene/?term=117171' target="_blank"> 117171 </a>	RIKEN cDNA 1110038F14 gene	protein_coding	protein_coding	-0.142163	-1.10356	0.49923	0.999918	Not regulated	30.866	28.745	31.128	34.895	30.211
1110046J04Rik	<a href='https://www.ncbi.nlm.nih.gov/gene/?term=68808' target="_blank"> 68808 </a>	RIKEN cDNA 1110046J04 gene	antisense	antisense	-0.424515	-1.34212	0.237225	0.999918	Not regulated	4.637	4.927	4.273	5.967	6.13
1110051M20Rik	<a href='https://www.ncbi.nlm.nih.gov/gene/?term=228356' target="_blank"> 228356 </a>	RIKEN cDNA 1110051M20 gene	protein_coding	protein_coding	-0.0591693	-1.04187	0.777692	0.999918	Not regulated	22.657	23.898	22.591	22.759	23.779
1110059E24Rik	<a href='https://www.ncbi.nlm.nih.gov/gene/?term=66206' target="_blank"> 66206 </a>	RIKEN cDNA 1110059E24 gene	protein_coding	protein_coding	-0.0507184	-1.03578	0.833406	0.999918	Not regulated	18.609	19.013	17.033	19.24	17.582
1110059G10Rik	<a href='https://www.ncbi.nlm.nih.gov/gene/?term=66202' target="_blank"> 66202 </a>	RIKEN cDNA 1110059G10 gene	protein_coding	protein_coding	0.0181051	1.01263	0.945494	0.999918	Not regulated	15.49	15.956	20.463	17.578	19.493
1110065P20Rik	<a href='https://www.ncbi.nlm.nih.gov/gene/?term=68920' target="_blank"> 68920 </a>	RIKEN cDNA 1110065P20 gene	retained_intron	protein_coding	-0.197709	-1.14688	0.441713	0.999918	Not regulated	38.204	34.036	33.436	40.452	38.003
1190005I06Rik	<a href='https://www.ncbi.nlm.nih.gov/gene/?term=68918' target="_blank"> 68918 </a>	RIKEN cDNA 1190005I06 gene	protein_coding	protein_coding	0.102483	1.07362	0.675052	0.999918	Not regulated	44.428	44.86	43.168	40.294	40.978
1190007I07Rik	<a href='https://www.ncbi.nlm.nih.gov/gene/?term=544717' target="_blank"> 544717 </a>	RIKEN cDNA 1190007I07 gene	protein_coding	protein_coding	-0.272309	-1.20774	0.450737	0.999918	Not regulated	11.113	14.734	12.383	16.433	13.205
1200007C13Rik	<a href='https://www.ncbi.nlm.nih.gov/gene/?term=74119' target="_blank"> 74119 </a>	RIKEN cDNA 1200007C13 gene	lincRNA	lincRNA	0.850941	1.80368	0.147084	0.999918	Not regulated	1.276	0.805	1.254	0.793	0.423
1300002E11Rik	<a href='https://www.ncbi.nlm.nih.gov/gene/?term=100043489' target="_blank"> 100043489 </a>	RIKEN cDNA 1300002E11 gene	lincRNA	lincRNA	-0.15297	-1.11186	0.549118	0.999918	Not regulated	15.965	16.4	17.345	17.862	16.234
1300014J16Rik	<a href='https://www.ncbi.nlm.nih.gov/gene/?term=74160' target="_blank"> 74160 </a>	RIKEN cDNA 1300014J16 gene			0.00397312	1.00276	0.993925	0.999918	Not regulated	2.211	1.613	1.972	2.329	1.488
1500002C15Rik	<a href='https://www.ncbi.nlm.nih.gov/gene/?term=102636313' target="_blank"> 102636313 </a>	RIKEN cDNA 1500002C15 gene	protein_coding	protein_coding	-0.358241	-1.28186	0.402863	0.999918	Not regulated	1.657	1.144	1.81	2.019	1.775
1500004A13Rik	<a href='https://www.ncbi.nlm.nih.gov/gene/?term=319830' target="_blank"> 319830 </a>	RIKEN cDNA 1500004A13 gene	lincRNA	processed_transcript	-0.608262	-1.52442	0.366374	0.999918	Not regulated	0.584	0.233	0.302	0.215	0.835
1500009L16Rik	<a href='https://www.ncbi.nlm.nih.gov/gene/?term=69784' target="_blank"> 69784 </a>	RIKEN cDNA 1500009L16 gene	protein_coding	protein_coding	0.117835	1.08511	0.723721	0.999918	Not regulated	10.823	7.52	10.032	7.326	9.032
1500011B03Rik	<a href='https://www.ncbi.nlm.nih.gov/gene/?term=66236' target="_blank"> 66236 </a>	RIKEN cDNA 1500011B03 gene	protein_coding	protein_coding	-0.48754	-1.40205	0.0253247	0.768374	Not regulated	38.071	30.027	38.88	53.803	44.801
1500015A07Rik	<a href='https://www.ncbi.nlm.nih.gov/gene/?term=68982' target="_blank"> 68982 </a>	RIKEN cDNA 1500015A07 gene	antisense	antisense	0.492717	1.40709	0.286742	0.999918	Not regulated	10.579	9.306	12.349	12.875	1.609
1600012H06Rik	<a href='https://www.ncbi.nlm.nih.gov/gene/?term=67912' target="_blank"> 67912 </a>	RIKEN cDNA 1600012H06 gene	protein_coding	protein_coding	-0.0159669	-1.01113	0.92355	0.999918	Not regulated	26.602	27.617	25.266	25.494	26.538
1600014C10Rik	<a href='https://www.ncbi.nlm.nih.gov/gene/?term=72244' target="_blank"> 72244 </a>	RIKEN cDNA 1600014C10 gene	processed_transcript	protein_coding	-0.0654747	-1.04643	0.702252	0.999918	Not regulated	21.739	20.682	23.036	20.255	21.118
1600014C23Rik	<a href='https://www.ncbi.nlm.nih.gov/gene/?term=72240' target="_blank"> 72240 </a>	RIKEN cDNA 1600014C23 gene	protein_coding	protein_coding	0.250256	1.18942	0.592485	0.999918	Not regulated	10.897	12.325	6.599	9.007	7.462
1600020E01Rik	<a href='https://www.ncbi.nlm.nih.gov/gene/?term=72012' target="_blank"> 72012 </a>	RIKEN cDNA 1600020E01 gene	lincRNA	lincRNA	0.0867663	1.06199	0.77476	0.999918	Not regulated	11.545	10.829	11.972	11.529	8.055
1700001L05Rik	<a href='https://www.ncbi.nlm.nih.gov/gene/?term=69291' target="_blank"> 69291 </a>	RIKEN cDNA 1700001L05 gene	lincRNA	lincRNA	0.150331	1.10982	0.679003	0.999918	Not regulated	2.509	1.739	1.833	2.058	1.284
1700001O22Rik	<a href='https://www.ncbi.nlm.nih.gov/gene/?term=73598' target="_blank"> 73598 </a>	RIKEN cDNA 1700001O22 gene	processed_transcript	protein_coding	0.0921551	1.06596	0.812844	0.999918	Not regulated	4.939	4.257	4.701	4.698	3.588
1700003E16Rik	<a href='https://www.ncbi.nlm.nih.gov/gene/?term=71837' target="_blank"> 71837 </a>	RIKEN cDNA 1700003E16 gene	protein_coding	protein_coding	-0.0840761	-1.06001	0.871922	0.999918	Not regulated	1.874	1.215	1.165	1.919	1.08
1700008J07Rik	<a href='https://www.ncbi.nlm.nih.gov/gene/?term=629159' target="_blank"> 629159 </a>	RIKEN cDNA 1700008J07 gene	antisense	antisense	0.11529	1.08319	0.72015	0.999918	Not regulated	3.827	4.023	4.782	4.062	3.54
1700012D14Rik	<a href='https://www.ncbi.nlm.nih.gov/gene/?term=75479' target="_blank"> 75479 </a>	RIKEN cDNA 1700012D14 gene			-0.440775	-1.35733	0.28848	0.999918	Not regulated	2.373	3.109	5.036	3.587	4.577
1700017B05Rik	<a href='https://www.ncbi.nlm.nih.gov/gene/?term=74211' target="_blank"> 74211 </a>	RIKEN cDNA 1700017B05 gene	protein_coding	protein_coding	0.1465	1.10688	0.47156	0.999918	Not regulated	9.943	8.592	9.832	8.589	8.653
1700017G19Rik	<a href='https://www.ncbi.nlm.nih.gov/gene/?term=100040882' target="_blank"> 100040882 </a>	RIKEN cDNA 1700017G19 gene	lincRNA	lincRNA	-1.11836	-2.17099	0.0778949	0.999918	Not regulated	0.654	0.762	0.648	0.739	1.421
1700018A04Rik	<a href='https://www.ncbi.nlm.nih.gov/gene/?term=71307' target="_blank"> 71307 </a>	RIKEN cDNA 1700018A04 gene	lincRNA	lincRNA	-0.334965	-1.26135	0.540391	0.999918	Not regulated	0.93	0.808	2.506	1.694	1.87
1700018L02Rik	<a href='https://www.ncbi.nlm.nih.gov/gene/?term=67329' target="_blank"> 67329 </a>	RIKEN cDNA 1700018L02 gene	antisense	antisense	1.18541	2.27429	6.17245e-06	0.00329609	Up in P1.hMR	72.191	88.804	46.464	23.863	35.824
1700019D03Rik	<a href='https://www.ncbi.nlm.nih.gov/gene/?term=67080' target="_blank"> 67080 </a>	RIKEN cDNA 1700019D03 gene	protein_coding	protein_coding	0.161602	1.11853	0.296292	0.999918	Not regulated	20.592	25.133	26.438	20.349	21.27
1700020D05Rik	<a href='https://www.ncbi.nlm.nih.gov/gene/?term=NA' target="_blank"> NA </a>		protein_coding	protein_coding	-0.433897	-1.35088	0.392104	0.999918	Not regulated	2.373	1.931	2.752	3.406	2.852
1700025G04Rik	<a href='https://www.ncbi.nlm.nih.gov/gene/?term=69399' target="_blank"> 69399 </a>	RIKEN cDNA 1700025G04 gene	nonsense_mediated_decay	protein_coding	-0.0349731	-1.02454	0.827746	0.999918	Not regulated	16.179	14.492	17.732	12.793	17.321
1700028E10Rik	<a href='https://www.ncbi.nlm.nih.gov/gene/?term=625175' target="_blank"> 625175 </a>	RIKEN cDNA 1700028E10 gene	retained_intron	processed_transcript	0.0131709	1.00917	0.982139	0.999918	Not regulated	0.74	0.784	1.02	0.62	1.003
1700029I15Rik	<a href='https://www.ncbi.nlm.nih.gov/gene/?term=75641' target="_blank"> 75641 </a>	RIKEN cDNA 1700029I15 gene	retained_intron	protein_coding	0.184033	1.13606	0.691807	0.999918	Not regulated	5.601	4.04	4.408	4.332	2.621
1700029J07Rik	<a href='https://www.ncbi.nlm.nih.gov/gene/?term=69479' target="_blank"> 69479 </a>	RIKEN cDNA 1700029J07 gene	protein_coding	protein_coding	-0.0958994	-1.06873	0.772739	0.999918	Not regulated	5.043	4.254	3.199	4.724	4.046
1700030J22Rik	<a href='https://www.ncbi.nlm.nih.gov/gene/?term=69528' target="_blank"> 69528 </a>	RIKEN cDNA 1700030J22 gene	protein_coding	protein_coding	-0.391027	-1.31133	0.445413	0.999918	Not regulated	0.844	1.124	0.521	0.982	1.036
1700030K09Rik	<a href='https://www.ncbi.nlm.nih.gov/gene/?term=72254' target="_blank"> 72254 </a>	RIKEN cDNA 1700030K09 gene	protein_coding	protein_coding	-0.114003	-1.08223	0.671115	0.999918	Not regulated	6.255	7.609	6.961	7.192	6.519
1700034H15Rik	<a href='https://www.ncbi.nlm.nih.gov/gene/?term=98736' target="_blank"> 98736 </a>	RIKEN cDNA 1700034H15 gene	antisense	antisense	0.41995	1.33788	0.492384	0.999918	Not regulated	0.736	0.456	0.896	0.44	0.632
1700037C18Rik	<a href='https://www.ncbi.nlm.nih.gov/gene/?term=73261' target="_blank"> 73261 </a>	RIKEN cDNA 1700037C18 gene	processed_transcript	protein_coding	-0.240252	-1.1812	0.57766	0.999918	Not regulated	1.276	3.066	2.692	2.381	1.827
1700037H04Rik	<a href='https://www.ncbi.nlm.nih.gov/gene/?term=67326' target="_blank"> 67326 </a>	RIKEN cDNA 1700037H04 gene	nonsense_mediated_decay	protein_coding	0.157934	1.11569	0.605839	0.999918	Not regulated	12.159	10.951	15.298	11.785	10.931
1700047M11Rik	<a href='https://www.ncbi.nlm.nih.gov/gene/?term=67330' target="_blank"> 67330 </a>	RIKEN cDNA 1700047M11 gene	lincRNA	lincRNA	0.454881	1.37067	0.0937926	0.999918	Not regulated	10.386	10.579	12.347	7.046	8.769
1700048O20Rik	<a href='https://www.ncbi.nlm.nih.gov/gene/?term=69430' target="_blank"> 69430 </a>	RIKEN cDNA 1700048O20 gene	protein_coding	protein_coding	-0.653268	-1.57273	0.0588576	0.999918	Not regulated	3.085	7.302	4.927	9.371	7.788
1700052K11Rik	<a href='https://www.ncbi.nlm.nih.gov/gene/?term=73431' target="_blank"> 73431 </a>	RIKEN cDNA 1700052K11 gene	antisense	antisense	-0.036922	-1.02592	0.911304	0.999918	Not regulated	2.842	2.441	3.398	2.415	3.4
1700055D18Rik	<a href='https://www.ncbi.nlm.nih.gov/gene/?term=73405' target="_blank"> 73405 </a>	RIKEN cDNA 1700055D18 gene	antisense	antisense	-0.228598	-1.1717	0.696856	0.999918	Not regulated	0.911	0.449	0.439	0.604	0.893
1700066M21Rik	<a href='https://www.ncbi.nlm.nih.gov/gene/?term=73467' target="_blank"> 73467 </a>	RIKEN cDNA 1700066M21 gene	protein_coding	protein_coding	-0.122293	-1.08846	0.701494	0.999918	Not regulated	3.735	4.053	3.965	4.695	3.508
1700086O06Rik	<a href='https://www.ncbi.nlm.nih.gov/gene/?term=73516' target="_blank"> 73516 </a>	RIKEN cDNA 1700086O06 gene	lincRNA	lincRNA	0.273431	1.20868	0.490686	0.999918	Not regulated	4.31	4.656	7.146	3.513	4.584
1700087I21Rik	<a href='https://www.ncbi.nlm.nih.gov/gene/?term=76619' target="_blank"> 76619 </a>	RIKEN cDNA 1700087I21 gene			0.491534	1.40594	0.302146	0.999918	Not regulated	1.292	1.485	1.456	1.018	1.214
1700088E04Rik	<a href='https://www.ncbi.nlm.nih.gov/gene/?term=27660' target="_blank"> 27660 </a>	RIKEN cDNA 1700088E04 gene	processed_transcript	protein_coding	-0.103667	-1.0745	0.746158	0.999918	Not regulated	13.655	11.402	13.917	14.781	10.535
1700094D03Rik	<a href='https://www.ncbi.nlm.nih.gov/gene/?term=73545' target="_blank"> 73545 </a>	RIKEN cDNA 1700094D03 gene			-0.0511409	-1.03608	0.878405	0.999918	Not regulated	2.164	2.069	2.001	2.093	2.16
1700096K18Rik	<a href='https://www.ncbi.nlm.nih.gov/gene/?term=73571' target="_blank"> 73571 </a>	RIKEN cDNA 1700096K18 gene	lincRNA	lincRNA	0.186183	1.13775	0.679092	0.999918	Not regulated	3.118	2.982	4.979	2.908	3.211
1700101I11Rik	<a href='https://www.ncbi.nlm.nih.gov/gene/?term=100504641' target="_blank"> 100504641 </a>	RIKEN cDNA 1700101I11 gene	lincRNA	lincRNA	0.348176	1.27295	0.605873	0.999918	Not regulated	0.956	1.209	1.169	0.616	0.924
1700102P08Rik	<a href='https://www.ncbi.nlm.nih.gov/gene/?term=112418' target="_blank"> 112418 </a>	RIKEN cDNA 1700102P08 gene	protein_coding	protein_coding	-0.214409	-1.16023	0.750633	0.999918	Not regulated	1.629	1.503	0.981	2.252	0.919
1700109H08Rik	<a href='https://www.ncbi.nlm.nih.gov/gene/?term=77036' target="_blank"> 77036 </a>	RIKEN cDNA 1700109H08 gene	nonsense_mediated_decay	protein_coding	0.206683	1.15403	0.598594	0.999918	Not regulated	3.104	2.335	3.581	2.541	2.1
1700113A16Rik	<a href='https://www.ncbi.nlm.nih.gov/gene/?term=76642' target="_blank"> 76642 </a>	RIKEN cDNA 1700113A16 gene	lincRNA	lincRNA	-0.085863	-1.06132	0.82054	0.999918	Not regulated	6.135	5.901	5.507	6.243	5.907
1700123O20Rik	<a href='https://www.ncbi.nlm.nih.gov/gene/?term=58248' target="_blank"> 58248 </a>	RIKEN cDNA 1700123O20 gene	protein_coding	protein_coding	0.0158622	1.01106	0.937284	0.999918	Not regulated	26.832	21.288	27.44	26.581	22.77
1810009A15Rik	<a href='https://www.ncbi.nlm.nih.gov/gene/?term=66276' target="_blank"> 66276 </a>	RIKEN cDNA 1810009A15 gene	protein_coding	protein_coding	-0.11227	-1.08093	0.615751	0.999918	Not regulated	35.372	39.991	42.932	43.731	40.387
1810010H24Rik	<a href='https://www.ncbi.nlm.nih.gov/gene/?term=69066' target="_blank"> 69066 </a>	RIKEN cDNA 1810010H24 gene	antisense	antisense	0.164507	1.12078	0.662121	0.999918	Not regulated	3.801	5.655	7.372	4.42	4.974
1810013L24Rik	<a href='https://www.ncbi.nlm.nih.gov/gene/?term=69053' target="_blank"> 69053 </a>	RIKEN cDNA 1810013L24 gene	protein_coding	protein_coding	0.0409424	1.02879	0.783238	0.999918	Not regulated	55.345	53.495	51.759	49.771	49.426
1810014B01Rik	<a href='https://www.ncbi.nlm.nih.gov/gene/?term=66263' target="_blank"> 66263 </a>	RIKEN cDNA 1810014B01 gene	lincRNA	lincRNA	-0.140405	-1.10221	0.653897	0.999918	Not regulated	6.033	6.644	5.909	7.395	5.864
1810021B22Rik	<a href='https://www.ncbi.nlm.nih.gov/gene/?term=69120' target="_blank"> 69120 </a>	RIKEN cDNA 1810021B22 gene	lincRNA	processed_transcript	0.111638	1.08045	0.836574	0.999918	Not regulated	6.786	8.721	7.297	9.626	4.986
1810024B03Rik	<a href='https://www.ncbi.nlm.nih.gov/gene/?term=329509' target="_blank"> 329509 </a>	RIKEN cDNA 1810024B03 gene	protein_coding	protein_coding	-0.390569	-1.31091	0.47868	0.999918	Not regulated	0.741	0.859	0.867	0.913	1.252
1810026B05Rik	<a href='https://www.ncbi.nlm.nih.gov/gene/?term=NA' target="_blank"> NA </a>		processed_transcript	processed_transcript	-0.10746	-1.07733	0.597671	0.999918	Not regulated	36.672	47.318	44.055	34.533	49.435
1810030O07Rik	<a href='https://www.ncbi.nlm.nih.gov/gene/?term=69155' target="_blank"> 69155 </a>	RIKEN cDNA 1810030O07 gene	protein_coding	protein_coding	0.0131424	1.00915	0.935611	0.999918	Not regulated	22.369	22.319	21.542	22.559	20.559
1810034E14Rik	<a href='https://www.ncbi.nlm.nih.gov/gene/?term=66503' target="_blank"> 66503 </a>	RIKEN cDNA 1810034E14 gene	antisense	antisense	-0.284174	-1.21771	0.47662	0.999918	Not regulated	9.621	5.575	2.881	4.628	3.095
1810037I17Rik	<a href='https://www.ncbi.nlm.nih.gov/gene/?term=67704' target="_blank"> 67704 </a>	RIKEN cDNA 1810037I17 gene	protein_coding	protein_coding	0.146558	1.10693	0.368622	0.999918	Not regulated	103.449	99.199	107.445	106.407	75.472
1810044D09Rik	<a href='https://www.ncbi.nlm.nih.gov/gene/?term=69798' target="_blank"> 69798 </a>	RIKEN cDNA 1810044D09 gene	lincRNA	lincRNA	-0.346532	-1.2715	0.588117	0.999918	Not regulated	5.978	5.74	2.54	7.919	4.071
1810055G02Rik	<a href='https://www.ncbi.nlm.nih.gov/gene/?term=72056' target="_blank"> 72056 </a>	RIKEN cDNA 1810055G02 gene	protein_coding	protein_coding	-0.0514211	-1.03629	0.770228	0.999918	Not regulated	54.294	54.276	76.086	61.611	63.389
1810058I24Rik	<a href='https://www.ncbi.nlm.nih.gov/gene/?term=67705' target="_blank"> 67705 </a>	RIKEN cDNA 1810058I24 gene	lincRNA	lincRNA	-0.0621586	-1.04403	0.653184	0.999918	Not regulated	128.856	131.713	128.551	140.525	128.467
1810059H22Rik	<a href='https://www.ncbi.nlm.nih.gov/gene/?term=69820' target="_blank"> 69820 </a>	RIKEN cDNA 1810059H22 gene	antisense	antisense	0.0789256	1.05623	0.802787	0.999918	Not regulated	8.21	8.276	10.055	7.744	9.026
2010001A14Rik	<a href='https://www.ncbi.nlm.nih.gov/gene/?term=76516' target="_blank"> 76516 </a>	RIKEN cDNA 2010001A14 gene	processed_transcript	processed_transcript	-0.228147	-1.17133	0.498128	0.999918	Not regulated	13.085	10.903	11.979	13.83	14.493
2010007H06Rik	<a href='https://www.ncbi.nlm.nih.gov/gene/?term=NA' target="_blank"> NA </a>		antisense	antisense	-0.312166	-1.24157	0.285373	0.999918	Not regulated	2.099	2.313	2.441	2.906	2.678
2010300C02Rik	<a href='https://www.ncbi.nlm.nih.gov/gene/?term=NA' target="_blank"> NA </a>		protein_coding	protein_coding	0.667516	1.58834	0.0378527	0.943803	Not regulated	3.987	3.746	3.588	1.898	2.21
2010315B03Rik	<a href='https://www.ncbi.nlm.nih.gov/gene/?term=630836' target="_blank"> 630836 </a>	RIKEN cDNA 2010315B03 gene	protein_coding	protein_coding	-0.563443	-1.47779	0.026083	0.776673	Not regulated	14.325	11.983	10.83	20.336	14.821
2010320M18Rik	<a href='https://www.ncbi.nlm.nih.gov/gene/?term=72093' target="_blank"> 72093 </a>	RIKEN cDNA 2010320M18 gene	lincRNA	lincRNA	0.196933	1.14626	0.49213	0.999918	Not regulated	17.922	22.43	16.74	15.842	16.89
2200002D01Rik	<a href='https://www.ncbi.nlm.nih.gov/gene/?term=72275' target="_blank"> 72275 </a>	RIKEN cDNA 2200002D01 gene	protein_coding	protein_coding	0.33128	1.25813	0.510799	0.999918	Not regulated	4.261	4.176	1.79	3.78	4.063
2210016F16Rik	<a href='https://www.ncbi.nlm.nih.gov/gene/?term=70153' target="_blank"> 70153 </a>	RIKEN cDNA 2210016F16 gene	protein_coding	protein_coding	-0.0223837	-1.01564	0.897063	0.999918	Not regulated	17.663	17.684	16.516	18.293	16.414
2210016L21Rik	<a href='https://www.ncbi.nlm.nih.gov/gene/?term=72357' target="_blank"> 72357 </a>	RIKEN cDNA 2210016L21 gene	protein_coding	protein_coding	-0.106863	-1.07688	0.554647	0.999918	Not regulated	19.845	20.393	18.981	21.354	18.143
2210407C18Rik	<a href='https://www.ncbi.nlm.nih.gov/gene/?term=NA' target="_blank"> NA </a>		protein_coding	protein_coding	0.905737	1.8735	0.0625813	0.999918	Not regulated	4.573	9.589	4.281	3.304	3.184
2210408F21Rik	<a href='https://www.ncbi.nlm.nih.gov/gene/?term=73652' target="_blank"> 73652 </a>	RIKEN cDNA 2210408F21 gene	processed_transcript	processed_transcript	0.0241974	1.01691	0.936176	0.999918	Not regulated	26.374	27.467	22.361	23.578	22.417
2210408I21Rik	<a href='https://www.ncbi.nlm.nih.gov/gene/?term=72371' target="_blank"> 72371 </a>	RIKEN cDNA 2210408I21 gene	protein_coding	protein_coding	0.236267	1.17794	0.4454	0.999918	Not regulated	3.687	4.477	5.526	3.312	4.391
2210418O10Rik	<a href='https://www.ncbi.nlm.nih.gov/gene/?term=100504263' target="_blank"> 100504263 </a>	RIKEN cDNA 2210418O10 gene	protein_coding	protein_coding	0.00784269	1.00545	0.983789	0.999918	Not regulated	2.073	4.28	6.906	3.7	4.483
2300009A05Rik	<a href='https://www.ncbi.nlm.nih.gov/gene/?term=69478' target="_blank"> 69478 </a>	RIKEN cDNA 2300009A05 gene	processed_transcript	protein_coding	-0.157715	-1.11552	0.592944	0.999918	Not regulated	25.136	26.171	26.415	30.83	25.376
2310001H17Rik	<a href='https://www.ncbi.nlm.nih.gov/gene/?term=76432' target="_blank"> 76432 </a>	RIKEN cDNA 2310001H17 gene	lincRNA	lincRNA	0.0433667	1.03052	0.917814	0.999918	Not regulated	2.14	1.876	2.693	2.402	2.148
2310002L09Rik	<a href='https://www.ncbi.nlm.nih.gov/gene/?term=71886' target="_blank"> 71886 </a>	RIKEN cDNA 2310002L09 gene	processed_transcript	protein_coding	0.208122	1.15518	0.72132	0.999918	Not regulated	1.748	3.759	2.225	1.566	3.082
2310009B15Rik	<a href='https://www.ncbi.nlm.nih.gov/gene/?term=69549' target="_blank"> 69549 </a>	RIKEN cDNA 2310009B15 gene	protein_coding	protein_coding	0.21081	1.15734	0.554961	0.999918	Not regulated	12.975	12.143	13.271	11.838	9.306
2310010J17Rik	<a href='https://www.ncbi.nlm.nih.gov/gene/?term=78329' target="_blank"> 78329 </a>	RIKEN cDNA 2310010J17 gene	lincRNA	lincRNA	-0.0742752	-1.05283	0.86762	0.999918	Not regulated	26.975	27.16	20.752	31.786	20.401
2310011J03Rik	<a href='https://www.ncbi.nlm.nih.gov/gene/?term=66374' target="_blank"> 66374 </a>	RIKEN cDNA 2310011J03 gene	protein_coding	protein_coding	-0.014119	-1.00983	0.934852	0.999918	Not regulated	38.683	35.947	35.146	39.111	33.742
2310014F06Rik	<a href='https://www.ncbi.nlm.nih.gov/gene/?term=69625' target="_blank"> 69625 </a>	RIKEN cDNA 2310014F06 gene	processed_transcript	processed_transcript	0.259838	1.19734	0.547126	0.999918	Not regulated	2.33	3.022	4.254	2.09	2.889
2310015A10Rik	<a href='https://www.ncbi.nlm.nih.gov/gene/?term=69548' target="_blank"> 69548 </a>	RIKEN cDNA 2310015A10 gene	lincRNA	lincRNA	0.095433	1.06839	0.703462	0.999918	Not regulated	23.485	25.771	25.201	22.028	22.58
2310022A10Rik	<a href='https://www.ncbi.nlm.nih.gov/gene/?term=66367' target="_blank"> 66367 </a>	RIKEN cDNA 2310022A10 gene	protein_coding	protein_coding	-0.0669381	-1.04749	0.770407	0.999918	Not regulated	11.125	12.274	10.189	10.55	10.709
2310022B05Rik	<a href='https://www.ncbi.nlm.nih.gov/gene/?term=69551' target="_blank"> 69551 </a>	RIKEN cDNA 2310022B05 gene	protein_coding	protein_coding	-0.017898	-1.01248	0.907657	0.999918	Not regulated	31.167	30.054	37.76	34.071	31.694
2310030G06Rik	<a href='https://www.ncbi.nlm.nih.gov/gene/?term=66952' target="_blank"> 66952 </a>	RIKEN cDNA 2310030G06 gene	protein_coding	protein_coding	-0.122189	-1.08839	0.699867	0.999918	Not regulated	8.548	8.024	9.254	10.843	7.737
2310033P09Rik	<a href='https://www.ncbi.nlm.nih.gov/gene/?term=67862' target="_blank"> 67862 </a>	RIKEN cDNA 2310033P09 gene	protein_coding	protein_coding	-0.0340244	-1.02386	0.901116	0.999918	Not regulated	13.759	14.832	16.789	16.763	13.72
2310039H08Rik	<a href='https://www.ncbi.nlm.nih.gov/gene/?term=67101' target="_blank"> 67101 </a>	RIKEN cDNA 2310039H08 gene	protein_coding	protein_coding	-0.0703366	-1.04996	0.82814	0.999918	Not regulated	21.028	24.276	16.31	22.127	20.238
2310043P16Rik	<a href='https://www.ncbi.nlm.nih.gov/gene/?term=70135' target="_blank"> 70135 </a>	RIKEN cDNA 2310043P16 gene			-0.153443	-1.11222	0.766617	0.999918	Not regulated	0.575	0.65	0.598	0.479	0.846
2310057M21Rik	<a href='https://www.ncbi.nlm.nih.gov/gene/?term=68277' target="_blank"> 68277 </a>	RIKEN cDNA 2310057M21 gene	protein_coding	protein_coding	0.245953	1.18588	0.269164	0.999918	Not regulated	7.13	18.354	10.223	7.55	9.033
2310058D17Rik	<a href='https://www.ncbi.nlm.nih.gov/gene/?term=75694' target="_blank"> 75694 </a>	RIKEN cDNA 2310058D17 gene	processed_transcript	processed_transcript	0.252342	1.19114	0.640215	0.999918	Not regulated	1.249	0.574	1.122	1.161	0.475
2310061I04Rik	<a href='https://www.ncbi.nlm.nih.gov/gene/?term=69662' target="_blank"> 69662 </a>	RIKEN cDNA 2310061I04 gene	protein_coding	protein_coding	-0.046567	-1.0328	0.813798	0.999918	Not regulated	36.95	32.998	32.723	35.425	31.944
2310065F04Rik	<a href='https://www.ncbi.nlm.nih.gov/gene/?term=74184' target="_blank"> 74184 </a>	RIKEN cDNA 2310065F04 gene	lincRNA	lincRNA	0.138803	1.10099	0.81101	0.999918	Not regulated	1.335	3.046	1.185	0.858	2.56
2310068J16Rik	<a href='https://www.ncbi.nlm.nih.gov/gene/?term=70281' target="_blank"> 70281 </a>	RIKEN cDNA 2310068J16 gene	antisense	antisense	0.488608	1.40309	0.439059	0.999918	Not regulated	1.69	2.559	2.205	1.602	1.4
2410002F23Rik	<a href='https://www.ncbi.nlm.nih.gov/gene/?term=668661' target="_blank"> 668661 </a>	RIKEN cDNA 2410002F23 gene	protein_coding	protein_coding	0.151479	1.11071	0.400537	0.999918	Not regulated	27.133	25.222	36.317	27.891	26.148
2410004B18Rik	<a href='https://www.ncbi.nlm.nih.gov/gene/?term=66421' target="_blank"> 66421 </a>	RIKEN cDNA 2410004B18 gene	protein_coding	protein_coding	0.0443467	1.03122	0.849362	0.999918	Not regulated	27.053	27.144	22.734	27.605	23.525
2410006H16Rik	<a href='https://www.ncbi.nlm.nih.gov/gene/?term=69221' target="_blank"> 69221 </a>	RIKEN cDNA 2410006H16 gene	processed_transcript	processed_transcript	-0.164751	-1.12097	0.550068	0.999918	Not regulated	45.94	50.734	59.349	60.851	53.138
2410022M11Rik	<a href='https://www.ncbi.nlm.nih.gov/gene/?term=100503842' target="_blank"> 100503842 </a>	RIKEN cDNA 2410022M11 gene	antisense	antisense	0.0177671	1.01239	0.963875	0.999918	Not regulated	2.426	3.359	3.099	2.42	3.304
2410131K14Rik	<a href='https://www.ncbi.nlm.nih.gov/gene/?term=NA' target="_blank"> NA </a>		protein_coding	protein_coding	0.103011	1.07401	0.506333	0.999918	Not regulated	12.404	12.874	11.125	11.731	10.649
2410137M14Rik	<a href='https://www.ncbi.nlm.nih.gov/gene/?term=76797' target="_blank"> 76797 </a>	RIKEN cDNA 2410137M14 gene	protein_coding	protein_coding	0.164616	1.12087	0.79712	0.999918	Not regulated	1.583	3.465	1.777	2.155	1.792
2500002B13Rik	<a href='https://www.ncbi.nlm.nih.gov/gene/?term=78353' target="_blank"> 78353 </a>	RIKEN cDNA 2500002B13 gene	lincRNA	lincRNA	0.437837	1.35457	0.235577	0.999918	Not regulated	2.161	3.387	3.512	2.069	1.928
2500004C02Rik	<a href='https://www.ncbi.nlm.nih.gov/gene/?term=72326' target="_blank"> 72326 </a>	RIKEN cDNA 2500004C02 gene	processed_transcript	processed_transcript	-0.154667	-1.11316	0.599903	0.999918	Not regulated	8.584	7.983	10.475	9.854	8.912
2510002D24Rik	<a href='https://www.ncbi.nlm.nih.gov/gene/?term=72307' target="_blank"> 72307 </a>	RIKEN cDNA 2510002D24 gene	protein_coding	protein_coding	-0.0991623	-1.07115	0.711521	0.999918	Not regulated	15.011	15.81	18.022	18.615	14.806
2510009E07Rik	<a href='https://www.ncbi.nlm.nih.gov/gene/?term=72190' target="_blank"> 72190 </a>	RIKEN cDNA 2510009E07 gene	protein_coding	protein_coding	-0.161993	-1.11883	0.276571	0.999918	Not regulated	23.912	20.906	23.205	23.918	23.991
2510016D11Rik	<a href='https://www.ncbi.nlm.nih.gov/gene/?term=70289' target="_blank"> 70289 </a>	RIKEN cDNA 2510016D11 gene			0.243053	1.18349	0.5734	0.999918	Not regulated	4.068	3.63	4.354	3.478	3.204
2510039O18Rik	<a href='https://www.ncbi.nlm.nih.gov/gene/?term=77034' target="_blank"> 77034 </a>	RIKEN cDNA 2510039O18 gene	protein_coding	protein_coding	0.00422349	1.00293	0.977782	0.999918	Not regulated	36.205	38.746	34.484	38.091	33.436
2610001J05Rik	<a href='https://www.ncbi.nlm.nih.gov/gene/?term=NA' target="_blank"> NA </a>		protein_coding	protein_coding	-0.086484	-1.06178	0.559853	0.999918	Not regulated	65.19	70.018	63.574	71.284	67.34
2610002M06Rik	<a href='https://www.ncbi.nlm.nih.gov/gene/?term=67028' target="_blank"> 67028 </a>	RIKEN cDNA 2610002M06 gene	protein_coding	protein_coding	0.0679243	1.04821	0.708827	0.999918	Not regulated	9.378	9.517	9.442	9.364	8.803
2610005L07Rik	<a href='https://www.ncbi.nlm.nih.gov/gene/?term=381598' target="_blank"> 381598 </a>	cadherin 11 pseudogene	processed_transcript	transcribed_unprocessed_pseudogene	0.335007	1.26138	0.0360693	0.920557	Not regulated	35.92	41.983	50.91	31.428	35.45
2610008E11Rik	<a href='https://www.ncbi.nlm.nih.gov/gene/?term=72128' target="_blank"> 72128 </a>	RIKEN cDNA 2610008E11 gene	protein_coding	protein_coding	-0.183962	-1.136	0.240065	0.999918	Not regulated	16.892	17.265	16.61	18.787	19.55
2610020C07Rik	<a href='https://www.ncbi.nlm.nih.gov/gene/?term=69918' target="_blank"> 69918 </a>	RIKEN cDNA 2610020C07 gene	lincRNA	lincRNA	0.178157	1.13144	0.57603	0.999918	Not regulated	4.605	5.463	3.957	3.499	3.985
2610021A01Rik	<a href='https://www.ncbi.nlm.nih.gov/gene/?term=668572' target="_blank"> 668572 </a>	RIKEN cDNA 2610021A01 gene	protein_coding	protein_coding	-0.149252	-1.10899	0.467661	0.999918	Not regulated	10.101	10.133	10.852	12.174	11.047
2610027K06Rik	<a href='https://www.ncbi.nlm.nih.gov/gene/?term=69909' target="_blank"> 69909 </a>	RIKEN cDNA 2610027K06 gene	processed_transcript	processed_transcript	-0.411294	-1.32988	0.35268	0.999918	Not regulated	2.662	3.391	3.292	4.243	3.678
2610035D17Rik	<a href='https://www.ncbi.nlm.nih.gov/gene/?term=72386' target="_blank"> 72386 </a>	RIKEN cDNA 2610035D17 gene	lincRNA	lincRNA	0.219868	1.16463	0.446099	0.999918	Not regulated	10.36	9.688	8.748	10.304	7.043
2610037D02Rik	<a href='https://www.ncbi.nlm.nih.gov/gene/?term=70040' target="_blank"> 70040 </a>	RIKEN cDNA 2610037D02 gene	lincRNA	lincRNA	0.0956382	1.06854	0.772181	0.999918	Not regulated	2.619	2.904	3.796	2.758	2.844
2610044O15Rik8	<a href='https://www.ncbi.nlm.nih.gov/gene/?term=72139' target="_blank"> 72139 </a>	RIKEN cDNA 2610044O15 gene	protein_coding	protein_coding	0.0215007	1.01501	0.923472	0.999918	Not regulated	16.469	19.57	15.89	17.152	16.247
2610301B20Rik	<a href='https://www.ncbi.nlm.nih.gov/gene/?term=NA' target="_blank"> NA </a>		processed_transcript	protein_coding	-0.056706	-1.04009	0.790796	0.999918	Not regulated	17.526	18.568	16.658	19.524	15.577
2610306M01Rik	<a href='https://www.ncbi.nlm.nih.gov/gene/?term=67170' target="_blank"> 67170 </a>	RIKEN cDNA 2610306M01 gene	lincRNA	lincRNA	-0.0728715	-1.05181	0.831572	0.999918	Not regulated	7.208	6.167	6.564	7.321	6.461
2610507B11Rik	<a href='https://www.ncbi.nlm.nih.gov/gene/?term=72503' target="_blank"> 72503 </a>	RIKEN cDNA 2610507B11 gene	processed_transcript	protein_coding	0.0888053	1.06349	0.561391	0.999918	Not regulated	112.89	112.917	108.826	103.515	108.557
2610507I01Rik	<a href='https://www.ncbi.nlm.nih.gov/gene/?term=72203' target="_blank"> 72203 </a>	RIKEN cDNA 2610507I01 gene	processed_transcript	processed_transcript	-0.406578	-1.32554	0.339719	0.999918	Not regulated	2.862	4.77	2.458	3.414	5.406
2700038G22Rik	<a href='https://www.ncbi.nlm.nih.gov/gene/?term=67194' target="_blank"> 67194 </a>	RIKEN cDNA 2700038G22 gene	lincRNA	lincRNA	0.31168	1.24115	0.501882	0.999918	Not regulated	2.926	2.977	5.507	2.995	2.57
2700046G09Rik	<a href='https://www.ncbi.nlm.nih.gov/gene/?term=67188' target="_blank"> 67188 </a>	RIKEN cDNA 2700046G09 gene	lincRNA	lincRNA	0.139239	1.10132	0.68513	0.999918	Not regulated	5.436	5.772	4.281	4.244	4.953
2700049A03Rik	<a href='https://www.ncbi.nlm.nih.gov/gene/?term=76967' target="_blank"> 76967 </a>	RIKEN cDNA 2700049A03 gene	protein_coding	protein_coding	-0.257773	-1.19563	0.310445	0.999918	Not regulated	3.321	3.203	3.241	3.919	3.706
2700054A10Rik	<a href='https://www.ncbi.nlm.nih.gov/gene/?term=72578' target="_blank"> 72578 </a>	RIKEN cDNA 2700054A10 gene			-0.161451	-1.11841	0.582092	0.999918	Not regulated	4.141	5.328	7.579	6.567	5.818
2700062C07Rik	<a href='https://www.ncbi.nlm.nih.gov/gene/?term=68046' target="_blank"> 68046 </a>	RIKEN cDNA 2700062C07 gene	protein_coding	protein_coding	-0.055289	-1.03907	0.851217	0.999918	Not regulated	12.027	14.06	17.703	15.46	13.049
2700081O15Rik	<a href='https://www.ncbi.nlm.nih.gov/gene/?term=NA' target="_blank"> NA </a>		protein_coding	protein_coding	-0.0869565	-1.06213	0.606255	0.999918	Not regulated	21.023	18.801	27.079	24.087	22.718
2700097O09Rik	<a href='https://www.ncbi.nlm.nih.gov/gene/?term=72658' target="_blank"> 72658 </a>	RIKEN cDNA 2700097O09 gene	protein_coding	protein_coding	-0.0693746	-1.04926	0.816558	0.999918	Not regulated	8.013	6.477	8.006	8.767	5.674
2810001G20Rik	<a href='https://www.ncbi.nlm.nih.gov/gene/?term=66456' target="_blank"> 66456 </a>	RIKEN cDNA 2810001G20 gene	antisense	antisense	-0.146712	-1.10704	0.644511	0.999918	Not regulated	10.156	11.481	9.556	11.959	10.74
2810002D19Rik	<a href='https://www.ncbi.nlm.nih.gov/gene/?term=66457' target="_blank"> 66457 </a>	RIKEN cDNA 2810002D19 gene	processed_transcript	processed_transcript	-0.145888	-1.10641	0.7093	0.999918	Not regulated	4.153	2.082	3.737	3.296	3.914
2810004N23Rik	<a href='https://www.ncbi.nlm.nih.gov/gene/?term=66523' target="_blank"> 66523 </a>	RIKEN cDNA 2810004N23 gene	protein_coding	protein_coding	-0.0978536	-1.07018	0.5804	0.999918	Not regulated	27.292	25.86	21.443	27.662	25.255
2810006K23Rik	<a href='https://www.ncbi.nlm.nih.gov/gene/?term=NA' target="_blank"> NA </a>		protein_coding	protein_coding	-0.318777	-1.24727	0.255903	0.999918	Not regulated	10.192	8.44	8.046	11.848	10.137
2810013P06Rik	<a href='https://www.ncbi.nlm.nih.gov/gene/?term=100503178' target="_blank"> 100503178 </a>	RIKEN cDNA 2810013P06 gene	sense_intronic	sense_intronic	-0.00526081	-1.00365	0.978908	0.999918	Not regulated	18.687	19.585	17.274	19.255	17.352
2810021J22Rik	<a href='https://www.ncbi.nlm.nih.gov/gene/?term=69944' target="_blank"> 69944 </a>	RIKEN cDNA 2810021J22 gene	protein_coding	protein_coding	-0.220687	-1.16529	0.40994	0.999918	Not regulated	4.129	4.372	4.229	5.498	4.265
2810025M15Rik	<a href='https://www.ncbi.nlm.nih.gov/gene/?term=69953' target="_blank"> 69953 </a>	RIKEN cDNA 2810025M15 gene	processed_transcript	transcribed_processed_pseudogene	0.0571601	1.04042	0.829191	0.999918	Not regulated	16.628	18.369	19.983	18.739	16.65
2810029C07Rik	<a href='https://www.ncbi.nlm.nih.gov/gene/?term=100504687' target="_blank"> 100504687 </a>	RIKEN cDNA 2810029C07 gene	lincRNA	lincRNA	0.534331	1.44827	0.263995	0.999918	Not regulated	1.488	1.462	1.885	1.066	1.126
2810032G03Rik	<a href='https://www.ncbi.nlm.nih.gov/gene/?term=72669' target="_blank"> 72669 </a>	RIKEN cDNA 2810032G03 gene	lincRNA	lincRNA	-0.108664	-1.07823	0.767996	0.999918	Not regulated	2.283	2.244	3.328	2.658	2.885
2810039B14Rik	<a href='https://www.ncbi.nlm.nih.gov/gene/?term=72665' target="_blank"> 72665 </a>	RIKEN cDNA 2810039B14 gene	processed_transcript	unitary_pseudogene	-0.0141324	-1.00984	0.974432	0.999918	Not regulated	2.034	3.1	3.055	3.272	1.988
2810402E24Rik	<a href='https://www.ncbi.nlm.nih.gov/gene/?term=100504278' target="_blank"> 100504278 </a>	RIKEN cDNA 2810402E24 gene	antisense	antisense	0.129494	1.09391	0.671403	0.999918	Not regulated	3.695	3.763	3.826	3.295	3.461
2810403D21Rik	<a href='https://www.ncbi.nlm.nih.gov/gene/?term=69964' target="_blank"> 69964 </a>	RIKEN cDNA 2810403D21 gene	processed_transcript	processed_transcript	-0.225358	-1.16907	0.692853	0.999918	Not regulated	2.14	1.876	2.964	1.593	2.515
2810405F17Rik	<a href='https://www.ncbi.nlm.nih.gov/gene/?term=69975' target="_blank"> 69975 </a>	RIKEN cDNA 2810405F17 gene	lincRNA	lincRNA	0.0904952	1.06474	0.86044	0.999918	Not regulated	2.595	1.925	3.379	2.503	2.343
2810410L24Rik	<a href='https://www.ncbi.nlm.nih.gov/gene/?term=100042332' target="_blank"> 100042332 </a>	RIKEN cDNA 2810410L24 gene	processed_transcript	processed_transcript	0.0329641	1.02311	0.91704	0.999918	Not regulated	10.682	11.451	10.809	10.165	10.847
2810414N06Rik	<a href='https://www.ncbi.nlm.nih.gov/gene/?term=102640772' target="_blank"> 102640772 </a>	RIKEN cDNA 2810414N06 gene	lincRNA	lincRNA	0.0871581	1.06228	0.87395	0.999918	Not regulated	1.323	1.653	1.533	1.352	1.437
2810430I11Rik	<a href='https://www.ncbi.nlm.nih.gov/gene/?term=641385' target="_blank"> 641385 </a>	RIKEN cDNA 2810430I11 gene	processed_transcript	processed_transcript	-0.521089	-1.43504	0.405907	0.999918	Not regulated	0.35	0.339	0.338	0.395	0.576
2810433D01Rik	<a href='https://www.ncbi.nlm.nih.gov/gene/?term=77132' target="_blank"> 77132 </a>	RIKEN cDNA 2810433D01 gene	lincRNA	lincRNA	-0.0119084	-1.00829	0.980964	0.999918	Not regulated	2.663	3.911	2.415	2.764	3.081
2810459M11Rik	<a href='https://www.ncbi.nlm.nih.gov/gene/?term=72792' target="_blank"> 72792 </a>	RIKEN cDNA 2810459M11 gene	protein_coding	protein_coding	0.306507	1.23671	0.496539	0.999918	Not regulated	1.521	1.804	0.922	1.021	1.137
2900005J15Rik	<a href='https://www.ncbi.nlm.nih.gov/gene/?term=67261' target="_blank"> 67261 </a>	RIKEN cDNA 2900005J15 gene	processed_transcript	processed_transcript	-0.0512911	-1.03619	0.879694	0.999918	Not regulated	3.68	2.954	4.109	3.438	3.854
2900026A02Rik	<a href='https://www.ncbi.nlm.nih.gov/gene/?term=243219' target="_blank"> 243219 </a>	RIKEN cDNA 2900026A02 gene	protein_coding	protein_coding	-0.0983794	-1.07057	0.557988	0.999918	Not regulated	12.038	13.62	18.822	15.505	15.307
2900052L18Rik	<a href='https://www.ncbi.nlm.nih.gov/gene/?term=102640779' target="_blank"> 102640779 </a>	RIKEN cDNA 2900052L18 gene	processed_transcript	processed_transcript	-0.0689558	-1.04896	0.824	0.999918	Not regulated	7.857	7.057	9.373	7.698	8.969
2900052N01Rik	<a href='https://www.ncbi.nlm.nih.gov/gene/?term=73040' target="_blank"> 73040 </a>	RIKEN cDNA 2900052N01 gene	lincRNA	lincRNA	0.756605	1.68951	0.0526549	0.999918	Not regulated	3.717	2.422	4.005	1.696	2.211
2900076A07Rik	<a href='https://www.ncbi.nlm.nih.gov/gene/?term=100504421' target="_blank"> 100504421 </a>	RIKEN cDNA 2900076A07 gene	lincRNA	lincRNA	0.00282319	1.00196	0.993029	0.999918	Not regulated	17.01	14.176	19.614	17.529	13.736
2900089D17Rik	<a href='https://www.ncbi.nlm.nih.gov/gene/?term=67277' target="_blank"> 67277 </a>	RIKEN cDNA 2900089D17 gene	processed_transcript	processed_transcript	-0.0755062	-1.05373	0.835383	0.999918	Not regulated	1.81	3.315	3.669	1.952	2.198
2900093K20Rik	<a href='https://www.ncbi.nlm.nih.gov/gene/?term=108168734' target="_blank"> 108168734 </a>	RIKEN cDNA 2900093K20 gene	antisense	antisense	0.0942341	1.0675	0.873247	0.999918	Not regulated	3.445	3.833	6.187	4.623	3.586
2900097C17Rik	<a href='https://www.ncbi.nlm.nih.gov/gene/?term=NA' target="_blank"> NA </a>				-0.0452421	-1.03186	0.77514	0.999918	Not regulated	208.594	220.468	236.498	227.427	221.027
3000002C10Rik	<a href='https://www.ncbi.nlm.nih.gov/gene/?term=378954' target="_blank"> 378954 </a>	glyceraldehyde-3-phosphate dehydrogenase pseudogene	processed_transcript	transcribed_processed_pseudogene	-0.115423	-1.08329	0.741795	0.999918	Not regulated	2.3	2.429	3.018	2.483	2.711
3110001I22Rik	<a href='https://www.ncbi.nlm.nih.gov/gene/?term=NA' target="_blank"> NA </a>		protein_coding	protein_coding	-0.286095	-1.21934	0.446711	0.999918	Not regulated	2.286	3.318	2.669	3.726	3.014
3110009E18Rik	<a href='https://www.ncbi.nlm.nih.gov/gene/?term=73103' target="_blank"> 73103 </a>	RIKEN cDNA 3110009E18 gene	protein_coding	protein_coding	-0.28368	-1.2173	0.614998	0.999918	Not regulated	5.747	5.472	4.453	4.885	7.651
3110040N11Rik	<a href='https://www.ncbi.nlm.nih.gov/gene/?term=67290' target="_blank"> 67290 </a>	RIKEN cDNA 3110040N11 gene	protein_coding	protein_coding	-0.202792	-1.15092	0.547529	0.999918	Not regulated	16.065	13.997	13.788	18.078	17.357
3110056K07Rik	<a href='https://www.ncbi.nlm.nih.gov/gene/?term=73204' target="_blank"> 73204 </a>	RIKEN cDNA 3110056K07 gene	antisense	antisense	-0.0209452	-1.01462	0.94583	0.999918	Not regulated	11.368	12.11	13.087	14.188	10.261
3110082I17Rik	<a href='https://www.ncbi.nlm.nih.gov/gene/?term=73212' target="_blank"> 73212 </a>	RIKEN cDNA 3110082I17 gene	protein_coding	protein_coding	0.130237	1.09447	0.659277	0.999918	Not regulated	10.122	11.234	9.619	9.034	9.77
3222401L13Rik	<a href='https://www.ncbi.nlm.nih.gov/gene/?term=105246409' target="_blank"> 105246409 </a>	RIKEN cDNA 3222401L13 gene	lincRNA	lincRNA	-0.120041	-1.08677	0.711426	0.999918	Not regulated	2.652	2.113	2.835	2.261	3.338
3300002I08Rik	<a href='https://www.ncbi.nlm.nih.gov/gene/?term=69277' target="_blank"> 69277 </a>	RIKEN cDNA 3300002I08 gene	protein_coding	protein_coding	0.091447	1.06544	0.852212	0.999918	Not regulated	4.142	5.32	4.293	3.534	4.768
3425401B19Rik	<a href='https://www.ncbi.nlm.nih.gov/gene/?term=100504518' target="_blank"> 100504518 </a>	RIKEN cDNA 3425401B19 gene	protein_coding	protein_coding	0.216919	1.16225	0.606831	0.999918	Not regulated	1.97	3.767	1.803	1.298	2.451
3830406C13Rik	<a href='https://www.ncbi.nlm.nih.gov/gene/?term=218734' target="_blank"> 218734 </a>	RIKEN cDNA 3830406C13 gene	protein_coding	protein_coding	-0.044133	-1.03106	0.825365	0.999918	Not regulated	30.891	22.372	20.456	29.081	29.383
3830408C21Rik	<a href='https://www.ncbi.nlm.nih.gov/gene/?term=100040322' target="_blank"> 100040322 </a>	RIKEN cDNA 3830408C21 gene	protein_coding	protein_coding	-0.152228	-1.11128	0.661144	0.999918	Not regulated	3.588	4.746	4.696	4.799	4.338
3930402G23Rik	<a href='https://www.ncbi.nlm.nih.gov/gene/?term=665306' target="_blank"> 665306 </a>	RIKEN cDNA 3930402G23 gene	lincRNA	lincRNA	0.629514	1.54704	0.132535	0.999918	Not regulated	4.504	6.867	2.315	2.046	3.357
4430402I18Rik	<a href='https://www.ncbi.nlm.nih.gov/gene/?term=NA' target="_blank"> NA </a>		nonsense_mediated_decay	protein_coding	-0.149791	-1.10941	0.715574	0.999918	Not regulated	2.144	2.243	3.042	2.275	2.127
4632404H12Rik	<a href='https://www.ncbi.nlm.nih.gov/gene/?term=74034' target="_blank"> 74034 </a>	RIKEN cDNA 4632404H12 gene	protein_coding	protein_coding	-0.0561007	-1.03965	0.828976	0.999918	Not regulated	4.485	4.445	4.662	4.782	4.394
4632415L05Rik	<a href='https://www.ncbi.nlm.nih.gov/gene/?term=70808' target="_blank"> 70808 </a>	RRS1 ribosome biogenesis regulator homolog pseudogene	protein_coding	protein_coding	-0.13122	-1.09522	0.377765	0.999918	Not regulated	14.412	16.094	14.292	16.175	15.902
4632427E13Rik	<a href='https://www.ncbi.nlm.nih.gov/gene/?term=666737' target="_blank"> 666737 </a>	RIKEN cDNA 4632427E13 gene	antisense	antisense	-0.21072	-1.15727	0.507759	0.999918	Not regulated	2.48	3.504	3.622	2.417	3.501
4632428C04Rik	<a href='https://www.ncbi.nlm.nih.gov/gene/?term=100043102' target="_blank"> 100043102 </a>	RIKEN cDNA 4632428C04 gene	lincRNA	lincRNA	0.504397	1.41853	0.12872	0.999918	Not regulated	4.813	6.161	4.328	3.292	3.818
4732416N19Rik	<a href='https://www.ncbi.nlm.nih.gov/gene/?term=320737' target="_blank"> 320737 </a>	RIKEN cDNA 4732416N19 gene			-0.192044	-1.14238	0.725855	0.999918	Not regulated	0.505	0.546	0.733	0.721	0.605
4732419C18Rik	<a href='https://www.ncbi.nlm.nih.gov/gene/?term=100042484' target="_blank"> 100042484 </a>	RIKEN cDNA 4732419C18 gene	lincRNA	lincRNA	0.439457	1.35609	0.277265	0.999918	Not regulated	1.378	1.488	1.052	0.971	0.938
4732440D04Rik	<a href='https://www.ncbi.nlm.nih.gov/gene/?term=654788' target="_blank"> 654788 </a>	RIKEN cDNA 4732440D04 gene	antisense	antisense	0.17268	1.12715	0.593402	0.999918	Not regulated	2.808	1.923	2.086	1.765	1.57
4732471J01Rik	<a href='https://www.ncbi.nlm.nih.gov/gene/?term=654804' target="_blank"> 654804 </a>	RIKEN cDNA 4732471J01 gene	protein_coding	protein_coding	0.309511	1.23929	0.626311	0.999918	Not regulated	1.036	0.706	1.367	0.62	0.88
4732491K20Rik	<a href='https://www.ncbi.nlm.nih.gov/gene/?term=224523' target="_blank"> 224523 </a>	RIKEN cDNA 4732491K20 gene	lincRNA	lincRNA	-0.106834	-1.07686	0.81034	0.999918	Not regulated	0.722	1.065	0.934	1.022	0.912
4732496C06Rik	<a href='https://www.ncbi.nlm.nih.gov/gene/?term=319685' target="_blank"> 319685 </a>	RIKEN cDNA 4732496C06 gene			-0.375097	-1.29693	0.365106	0.999918	Not regulated	2.415	1.367	2.126	3.116	1.917
4833403J16Rik	<a href='https://www.ncbi.nlm.nih.gov/gene/?term=73903' target="_blank"> 73903 </a>	RIKEN cDNA 4833403J16 gene			0.212418	1.15863	0.603739	0.999918	Not regulated	5.413	3.931	6.007	4.227	4.368
4833408A19Rik	<a href='https://www.ncbi.nlm.nih.gov/gene/?term=73788' target="_blank"> 73788 </a>	RIKEN cDNA 4833408A19 gene			0.125668	1.09101	0.836169	0.999918	Not regulated	1.665	2.264	1.691	1.706	1.684
4833411C07Rik	<a href='https://www.ncbi.nlm.nih.gov/gene/?term=71624' target="_blank"> 71624 </a>	RIKEN cDNA 4833411C07 gene			-0.149433	-1.10913	0.801716	0.999918	Not regulated	1.134	1.046	1.315	1.035	1.544
4833413G10Rik	<a href='https://www.ncbi.nlm.nih.gov/gene/?term=74584' target="_blank"> 74584 </a>	RIKEN cDNA 4833413G10 gene			-0.00698646	-1.00485	0.983151	0.999918	Not regulated	3.354	3.659	4.246	3.509	3.915
4833418N02Rik	<a href='https://www.ncbi.nlm.nih.gov/gene/?term=74597' target="_blank"> 74597 </a>	RIKEN cDNA 4833418N02 gene	lincRNA	lincRNA	-0.312163	-1.24157	0.383171	0.999918	Not regulated	3.291	4.247	5.292	4.535	5.763
4833419F23Rik	<a href='https://www.ncbi.nlm.nih.gov/gene/?term=73915' target="_blank"> 73915 </a>	RIKEN cDNA 4833419F23 gene			-0.229331	-1.17229	0.483981	0.999918	Not regulated	8.789	14.271	10.17	12.695	9.767
4833420G17Rik	<a href='https://www.ncbi.nlm.nih.gov/gene/?term=67392' target="_blank"> 67392 </a>	RIKEN cDNA 4833420G17 gene	protein_coding	protein_coding	-0.431137	-1.3483	0.150977	0.999918	Not regulated	11.455	11.574	21.522	26.945	13.154
4833422C13Rik	<a href='https://www.ncbi.nlm.nih.gov/gene/?term=373852' target="_blank"> 373852 </a>	RIKEN cDNA 4833422C13 gene	antisense	antisense	0.414762	1.33308	0.209773	0.999918	Not regulated	6.523	7.353	7.046	4.029	6.475
4833438C02Rik	<a href='https://www.ncbi.nlm.nih.gov/gene/?term=100503392' target="_blank"> 100503392 </a>	RIKEN cDNA 4833438C02 gene			-0.153595	-1.11234	0.649159	0.999918	Not regulated	4.17	4.546	4.55	4.873	3.969
4833439L19Rik	<a href='https://www.ncbi.nlm.nih.gov/gene/?term=97820' target="_blank"> 97820 </a>	RIKEN cDNA 4833439L19 gene	protein_coding	protein_coding	0.0717551	1.05099	0.605878	0.999918	Not regulated	119.67	131.404	123.796	120.746	115.831
4921504A21Rik	<a href='https://www.ncbi.nlm.nih.gov/gene/?term=70832' target="_blank"> 70832 </a>	RIKEN cDNA 4921504A21 gene	lincRNA	lincRNA	0.297438	1.22896	0.488391	0.999918	Not regulated	3.025	3.437	4.632	2.503	3.362
4921507P07Rik	<a href='https://www.ncbi.nlm.nih.gov/gene/?term=70821' target="_blank"> 70821 </a>	RIKEN cDNA 4921507P07 gene	protein_coding	protein_coding	0.103216	1.07417	0.83986	0.999918	Not regulated	0.864	1.071	1.594	1.063	1.078
4921524J17Rik	<a href='https://www.ncbi.nlm.nih.gov/gene/?term=66714' target="_blank"> 66714 </a>	RIKEN cDNA 4921524J17 gene	protein_coding	protein_coding	0.0227813	1.01592	0.92859	0.999918	Not regulated	17.731	18.168	16.449	18.811	16.725
4921531C22Rik	<a href='https://www.ncbi.nlm.nih.gov/gene/?term=66730' target="_blank"> 66730 </a>	RIKEN cDNA 4921531C22 gene	processed_transcript	processed_transcript	-0.236377	-1.17803	0.481212	0.999918	Not regulated	3.271	4.034	3.599	4.114	4.31
4921536K21Rik	<a href='https://www.ncbi.nlm.nih.gov/gene/?term=67430' target="_blank"> 67430 </a>	RIKEN cDNA 4921536K21 gene	protein_coding	protein_coding	-0.160999	-1.11806	0.73674	0.999918	Not regulated	0.99	1.021	0.962	1.322	0.878
4930402H24Rik	<a href='https://www.ncbi.nlm.nih.gov/gene/?term=NA' target="_blank"> NA </a>		protein_coding	protein_coding	-0.0337822	-1.02369	0.822125	0.999918	Not regulated	24.309	24.649	30.103	26.101	26.363
4930405A21Rik	<a href='https://www.ncbi.nlm.nih.gov/gene/?term=74846' target="_blank"> 74846 </a>	RIKEN cDNA 4930405A21 gene	processed_transcript	processed_transcript	-0.718213	-1.64514	0.119103	0.999918	Not regulated	3.784	3.27	4.054	5.624	4.914
4930430F08Rik	<a href='https://www.ncbi.nlm.nih.gov/gene/?term=68281' target="_blank"> 68281 </a>	RIKEN cDNA 4930430F08 gene	protein_coding	protein_coding	-0.359885	-1.28332	0.244692	0.999918	Not regulated	5.078	5.63	4.809	6.898	6.356
4930431P03Rik	<a href='https://www.ncbi.nlm.nih.gov/gene/?term=73895' target="_blank"> 73895 </a>	RIKEN cDNA 4930431P03 gene	retained_intron	processed_transcript	-0.984116	-1.9781	0.0220095	0.717637	Not regulated	0.815	0.768	1.108	1.232	1.751
4930431P19Rik	<a href='https://www.ncbi.nlm.nih.gov/gene/?term=73886' target="_blank"> 73886 </a>	RIKEN cDNA 4930431P19 gene			-0.049616	-1.03499	0.918969	0.999918	Not regulated	0.815	0.754	1.053	0.96	0.823
4930447C04Rik	<a href='https://www.ncbi.nlm.nih.gov/gene/?term=75801' target="_blank"> 75801 </a>	RIKEN cDNA 4930447C04 gene	protein_coding	protein_coding	-0.252756	-1.19148	0.591817	0.999918	Not regulated	3.755	1.734	4.861	3.854	4.204
4930453N24Rik	<a href='https://www.ncbi.nlm.nih.gov/gene/?term=67609' target="_blank"> 67609 </a>	RIKEN cDNA 4930453N24 gene	processed_transcript	protein_coding	0.0492825	1.03475	0.757469	0.999918	Not regulated	18.083	22.921	25.808	21.72	21.229
4930466K18Rik	<a href='https://www.ncbi.nlm.nih.gov/gene/?term=74969' target="_blank"> 74969 </a>	RIKEN cDNA 4930466K18 gene			-0.164195	-1.12054	0.716101	0.999918	Not regulated	3.867	5.355	4.596	5.418	4.557
4930503L19Rik	<a href='https://www.ncbi.nlm.nih.gov/gene/?term=269033' target="_blank"> 269033 </a>	RIKEN cDNA 4930503L19 gene	protein_coding	protein_coding	-0.156974	-1.11495	0.51182	0.999918	Not regulated	10.343	14.336	17.011	15.399	14.806
4930512H18Rik	<a href='https://www.ncbi.nlm.nih.gov/gene/?term=75111' target="_blank"> 75111 </a>	RIKEN cDNA 4930512H18 gene	antisense	antisense	0.297879	1.22934	0.438368	0.999918	Not regulated	5.587	9.898	5.756	4.344	6.552
4930518I15Rik	<a href='https://www.ncbi.nlm.nih.gov/gene/?term=74704' target="_blank"> 74704 </a>	RIKEN cDNA 4930518I15 gene	protein_coding	protein_coding	-0.0708903	-1.05036	0.869288	0.999918	Not regulated	2.149	2.036	2.907	2.112	2.608
4930522L14Rik	<a href='https://www.ncbi.nlm.nih.gov/gene/?term=100041734' target="_blank"> 100041734 </a>	RIKEN cDNA 4930522L14 gene	protein_coding	protein_coding	-0.419792	-1.33773	0.253109	0.999918	Not regulated	4.126	3.248	3.525	5.221	3.776
4930523C07Rik	<a href='https://www.ncbi.nlm.nih.gov/gene/?term=67647' target="_blank"> 67647 </a>	RIKEN cDNA 4930523C07 gene	retained_intron	protein_coding	0.362651	1.28579	0.0428201	0.985443	Not regulated	15.656	27.653	13.994	9.569	11.105
4930525G20Rik	<a href='https://www.ncbi.nlm.nih.gov/gene/?term=320163' target="_blank"> 320163 </a>	RIKEN cDNA 4930525G20 gene	antisense	antisense	-0.924603	-1.89816	0.1913	0.999918	Not regulated	0.282	0.198	0.339	0.666	0.358
4930539J05Rik	<a href='https://www.ncbi.nlm.nih.gov/gene/?term=319587' target="_blank"> 319587 </a>	RIKEN cDNA 4930539J05 gene	antisense	antisense	-0.0675384	-1.04793	0.910404	0.999918	Not regulated	1.835	1.835	1.467	2.224	1.281
4930550C14Rik	<a href='https://www.ncbi.nlm.nih.gov/gene/?term=75311' target="_blank"> 75311 </a>	RIKEN cDNA 4930550C14 gene	protein_coding	protein_coding	-0.21976	-1.16454	0.707912	0.999918	Not regulated	0.642	0.903	1.203	1.207	1.594
4930556M19Rik	<a href='https://www.ncbi.nlm.nih.gov/gene/?term=75259' target="_blank"> 75259 </a>	RIKEN cDNA 4930556M19 gene	lincRNA	lincRNA	0.173271	1.12761	0.565033	0.999918	Not regulated	7.464	6.278	6.385	4.709	6.603
4930563E22Rik	<a href='https://www.ncbi.nlm.nih.gov/gene/?term=75304' target="_blank"> 75304 </a>	RIKEN cDNA 4930563E22 gene	processed_transcript	processed_transcript	-0.0674065	-1.04783	0.903835	0.999918	Not regulated	0.937	1.114	1.039	0.889	1.466
4930570G19Rik	<a href='https://www.ncbi.nlm.nih.gov/gene/?term=329782' target="_blank"> 329782 </a>	RIKEN cDNA 4930570G19 gene	processed_transcript	processed_transcript	-0.355465	-1.2794	0.561662	0.999918	Not regulated	1.122	1.167	1.883	2.05	1.646
4930578M01Rik	<a href='https://www.ncbi.nlm.nih.gov/gene/?term=75951' target="_blank"> 75951 </a>	RIKEN cDNA 4930578M01 gene	lincRNA	lincRNA	0.381349	1.30256	0.380805	0.999918	Not regulated	1.484	1.356	1.382	1.106	1.405
4930579G24Rik	<a href='https://www.ncbi.nlm.nih.gov/gene/?term=75939' target="_blank"> 75939 </a>	RIKEN cDNA 4930579G24 gene	protein_coding	protein_coding	-0.0670603	-1.04758	0.886462	0.999918	Not regulated	1.662	1.306	1.746	1.637	1.586
4930581F22Rik	<a href='https://www.ncbi.nlm.nih.gov/gene/?term=78934' target="_blank"> 78934 </a>	RIKEN cDNA 4930581F22 gene	processed_transcript	processed_transcript	0.107758	1.07755	0.636391	0.999918	Not regulated	22.293	26.175	27.327	26.872	21.448
4930590J08Rik	<a href='https://www.ncbi.nlm.nih.gov/gene/?term=381798' target="_blank"> 381798 </a>	RIKEN cDNA 4930590J08 gene	protein_coding	protein_coding	-0.0108262	-1.00753	0.981913	0.999918	Not regulated	1.419	1.5	1.389	1.898	1.06
4930594M22Rik	<a href='https://www.ncbi.nlm.nih.gov/gene/?term=105245866' target="_blank"> 105245866 </a>	RIKEN cDNA 4930594M22 gene	processed_transcript	processed_transcript	0.494602	1.40893	0.443457	0.999918	Not regulated	1.27	0.439	0.934	0.528	0.9
4931406C07Rik	<a href='https://www.ncbi.nlm.nih.gov/gene/?term=70984' target="_blank"> 70984 </a>	RIKEN cDNA 4931406C07 gene	protein_coding	protein_coding	0.203278	1.15131	0.156605	0.999918	Not regulated	45.299	49.418	47.981	40.161	41.959
4931406P16Rik	<a href='https://www.ncbi.nlm.nih.gov/gene/?term=NA' target="_blank"> NA </a>		protein_coding	protein_coding	0.00635593	1.00442	0.966282	0.999918	Not regulated	72.211	65.132	72.801	59.396	69.025
4931414P19Rik	<a href='https://www.ncbi.nlm.nih.gov/gene/?term=74359' target="_blank"> 74359 </a>	RIKEN cDNA 4931414P19 gene	protein_coding	protein_coding	-0.292493	-1.22475	0.323873	0.999918	Not regulated	4.377	4.499	5.38	5.427	5.097
4931428F04Rik	<a href='https://www.ncbi.nlm.nih.gov/gene/?term=74356' target="_blank"> 74356 </a>	RIKEN cDNA 4931428F04 gene	protein_coding	protein_coding	-0.212441	-1.15865	0.533223	0.999918	Not regulated	1.647	1.706	2.319	2.221	2.06
4932411K12Rik	<a href='https://www.ncbi.nlm.nih.gov/gene/?term=NA' target="_blank"> NA </a>		lincRNA	lincRNA	0.773403	1.7093	0.23161	0.999918	Not regulated	1.211	1.409	2.557	0.599	1.387
4932438A13Rik	<a href='https://www.ncbi.nlm.nih.gov/gene/?term=229227' target="_blank"> 229227 </a>	RIKEN cDNA 4932438A13 gene	retained_intron	protein_coding	0.0441869	1.0311	0.7462	0.999918	Not regulated	29.825	32.374	35.192	30.399	31.257
4932438H23Rik	<a href='https://www.ncbi.nlm.nih.gov/gene/?term=74387' target="_blank"> 74387 </a>	RIKEN cDNA 4932438H23 gene	protein_coding	protein_coding	0.113422	1.08179	0.599064	0.999918	Not regulated	12.355	13.106	10.912	10.808	11.097
4933404O12Rik	<a href='https://www.ncbi.nlm.nih.gov/gene/?term=66752' target="_blank"> 66752 </a>	RIKEN cDNA 4933404O12 gene	lincRNA	lincRNA	-0.50148	-1.41566	0.215312	0.999918	Not regulated	1.903	0.965	1.755	2.827	1.382
4933407K13Rik	<a href='https://www.ncbi.nlm.nih.gov/gene/?term=74396' target="_blank"> 74396 </a>	RIKEN cDNA 4933407K13 gene	processed_transcript	processed_transcript	-0.054979	-1.03884	0.846261	0.999918	Not regulated	4.475	3.967	4.647	5.175	3.778
4933412E12Rik	<a href='https://www.ncbi.nlm.nih.gov/gene/?term=71086' target="_blank"> 71086 </a>	RIKEN cDNA 4933412E12 gene			-0.0979679	-1.07026	0.774853	0.999918	Not regulated	7.645	6.263	5.164	7.997	5.056
4933415A04Rik	<a href='https://www.ncbi.nlm.nih.gov/gene/?term=75727' target="_blank"> 75727 </a>	RIKEN cDNA 4933415A04 gene	protein_coding	protein_coding	0.593052	1.50843	0.221664	0.999918	Not regulated	1.091	2.035	2.004	1.026	1.205
4933421O10Rik	<a href='https://www.ncbi.nlm.nih.gov/gene/?term=100504166' target="_blank"> 100504166 </a>	RIKEN cDNA 4933421O10 gene	processed_transcript	processed_transcript	-0.0865829	-1.06185	0.791932	0.999918	Not regulated	5.397	3.135	4.986	3.734	5.631
4933424M12Rik	<a href='https://www.ncbi.nlm.nih.gov/gene/?term=67548' target="_blank"> 67548 </a>	RIKEN cDNA 4933424M12 gene	antisense	antisense	0.577453	1.49221	0.328352	0.999918	Not regulated	1.197	1.604	2.268	0.867	1.353
4933427D14Rik	<a href='https://www.ncbi.nlm.nih.gov/gene/?term=74477' target="_blank"> 74477 </a>	RIKEN cDNA 4933427D14 gene	protein_coding	protein_coding	0.00480673	1.00334	0.98943	0.999918	Not regulated	3.808	5.018	2.994	3.954	3.974
4933429O19Rik	<a href='https://www.ncbi.nlm.nih.gov/gene/?term=66770' target="_blank"> 66770 </a>	RIKEN cDNA 4933429O19 gene			0.410334	1.32899	0.0881839	0.999918	Not regulated	41.772	80.966	51.214	48.505	37.151
4933430M04Rik	<a href='https://www.ncbi.nlm.nih.gov/gene/?term=71316' target="_blank"> 71316 </a>	RIKEN cDNA 4933430M04 gene	lincRNA	lincRNA	0.49309	1.40746	0.388282	0.999918	Not regulated	3.333	7.341	18.41	8.802	4.634
4933431E20Rik	<a href='https://www.ncbi.nlm.nih.gov/gene/?term=329735' target="_blank"> 329735 </a>	RIKEN cDNA 4933431E20 gene	processed_transcript	processed_transcript	0.113827	1.08209	0.47991	0.999918	Not regulated	20.236	21.73	18.502	21.499	19.366
4933431K14Rik	<a href='https://www.ncbi.nlm.nih.gov/gene/?term=71295' target="_blank"> 71295 </a>	RIKEN cDNA 4933431K14 gene			0.00851294	1.00592	0.982276	0.999918	Not regulated	4.581	4.158	3.607	4.823	3.28
4933434E20Rik	<a href='https://www.ncbi.nlm.nih.gov/gene/?term=99650' target="_blank"> 99650 </a>	RIKEN cDNA 4933434E20 gene	protein_coding	protein_coding	0.00400323	1.00278	0.978631	0.999918	Not regulated	68.486	88.722	66.579	69.743	78.134
4933439C10Rik	<a href='https://www.ncbi.nlm.nih.gov/gene/?term=74476' target="_blank"> 74476 </a>	RIKEN cDNA 4933439C10 gene	processed_transcript	processed_transcript	-0.0929816	-1.06657	0.71278	0.999918	Not regulated	9.796	10.723	11.247	11.738	10.395
4933440N22Rik	<a href='https://www.ncbi.nlm.nih.gov/gene/?term=74471' target="_blank"> 74471 </a>	RIKEN cDNA 4933440N22 gene	protein_coding	protein_coding	0.16043	1.11762	0.748012	0.999918	Not regulated	1.599	2.284	2.047	1.549	1.908
5031425E22Rik	<a href='https://www.ncbi.nlm.nih.gov/gene/?term=269630' target="_blank"> 269630 </a>	RIKEN cDNA 5031425E22 gene	lincRNA	lincRNA	-0.0164223	-1.01145	0.935798	0.999918	Not regulated	24.051	25.608	27.714	28.317	25.302
5031434O11Rik	<a href='https://www.ncbi.nlm.nih.gov/gene/?term=100039684' target="_blank"> 100039684 </a>	RIKEN cDNA 5031434O11 gene	antisense	lincRNA	0.402606	1.32189	0.198208	0.999918	Not regulated	2.799	3.177	3.148	2.313	2.164
5031439G07Rik	<a href='https://www.ncbi.nlm.nih.gov/gene/?term=223739' target="_blank"> 223739 </a>	RIKEN cDNA 5031439G07 gene	protein_coding	protein_coding	0.106126	1.07633	0.516147	0.999918	Not regulated	73.637	79.068	64.47	63.204	67.749
5033417F24Rik	<a href='https://www.ncbi.nlm.nih.gov/gene/?term=75995' target="_blank"> 75995 </a>	RIKEN cDNA 5033417F24 gene	antisense	antisense	-0.0097309	-1.00677	0.986067	0.999918	Not regulated	1.209	1.014	1.308	0.931	1.402
5033430I15Rik	<a href='https://www.ncbi.nlm.nih.gov/gene/?term=76000' target="_blank"> 76000 </a>	RIKEN cDNA 5033430I15 gene	lincRNA	lincRNA	-0.883198	-1.84446	0.211602	0.999918	Not regulated	1.388	2.039	1.628	2.069	4.184
5330417C22Rik	<a href='https://www.ncbi.nlm.nih.gov/gene/?term=NA' target="_blank"> NA </a>		protein_coding	protein_coding	-0.0699018	-1.04965	0.911419	0.999918	Not regulated	0.191	0.262	0.267	0.31	0.189
5330431K02Rik	<a href='https://www.ncbi.nlm.nih.gov/gene/?term=68189' target="_blank"> 68189 </a>	RIKEN cDNA 5330431K02 gene			-0.0578282	-1.0409	0.92087	0.999918	Not regulated	1.197	0.573	1.125	1.051	0.932
5330438D12Rik	<a href='https://www.ncbi.nlm.nih.gov/gene/?term=327824' target="_blank"> 327824 </a>	RIKEN cDNA 5330438D12 gene	pseudogene	pseudogene	-0.339199	-1.26505	0.39447	0.999918	Not regulated	3.273	2.424	2.568	4.196	3.776
5430403G16Rik	<a href='https://www.ncbi.nlm.nih.gov/gene/?term=77200' target="_blank"> 77200 </a>	RIKEN cDNA 5430403G16 gene	protein_coding	protein_coding	-0.677414	-1.59927	0.0748885	0.999918	Not regulated	1.791	1.036	1.667	2.597	2.041
5430405H02Rik	<a href='https://www.ncbi.nlm.nih.gov/gene/?term=74487' target="_blank"> 74487 </a>	RIKEN cDNA 5430405H02 gene	antisense	processed_transcript	-0.129028	-1.09356	0.68465	0.999918	Not regulated	7.59	6.688	9.08	9.429	7.857
5430416N02Rik	<a href='https://www.ncbi.nlm.nih.gov/gene/?term=100503199' target="_blank"> 100503199 </a>	RIKEN cDNA 5430416N02 gene	lincRNA	lincRNA	0.00374678	1.0026	0.992176	0.999918	Not regulated	6.369	4.775	7.286	5.245	4.517
5430430B14Rik	<a href='https://www.ncbi.nlm.nih.gov/gene/?term=71424' target="_blank"> 71424 </a>	RIKEN cDNA 5430430B14 gene			-0.102675	-1.07376	0.862677	0.999918	Not regulated	1.177	1.214	0.727	1.167	1.051
5530601H04Rik	<a href='https://www.ncbi.nlm.nih.gov/gene/?term=71445' target="_blank"> 71445 </a>	RIKEN cDNA 5530601H04 gene	processed_transcript	processed_transcript	-0.14568	-1.10625	0.588151	0.999918	Not regulated	10.765	10.452	10.619	10.431	11.998
5730405O15Rik	<a href='https://www.ncbi.nlm.nih.gov/gene/?term=70489' target="_blank"> 70489 </a>	RIKEN cDNA 5730405O15 gene	processed_transcript	processed_transcript	-0.0278042	-1.01946	0.959551	0.999918	Not regulated	1.547	1.095	1.938	1.977	1.352
5730409E04Rik	<a href='https://www.ncbi.nlm.nih.gov/gene/?term=230757' target="_blank"> 230757 </a>	RIKEN cDNA 5730409E04Rik gene	protein_coding	protein_coding	-0.218536	-1.16355	0.209682	0.999918	Not regulated	17.237	15.834	15.925	19.687	17.875
5730414N17Rik	<a href='https://www.ncbi.nlm.nih.gov/gene/?term=70524' target="_blank"> 70524 </a>	RIKEN cDNA 5730414N17 gene			-0.37218	-1.29431	0.40853	0.999918	Not regulated	1.505	2.13	2.6	2.386	2.871
5730455P16Rik	<a href='https://www.ncbi.nlm.nih.gov/gene/?term=70591' target="_blank"> 70591 </a>	RIKEN cDNA 5730455P16 gene	protein_coding	protein_coding	0.0345814	1.02426	0.817123	0.999918	Not regulated	15.29	18.267	16.339	15.462	14.766
5730480H06Rik	<a href='https://www.ncbi.nlm.nih.gov/gene/?term=70592' target="_blank"> 70592 </a>	RIKEN cDNA 5730480H06 gene	processed_transcript	processed_transcript	-0.0481772	-1.03396	0.861584	0.999918	Not regulated	8.569	10.403	11.55	10.018	10.004
5730507A11Rik	<a href='https://www.ncbi.nlm.nih.gov/gene/?term=70624' target="_blank"> 70624 </a>	RIKEN cDNA 5730507A11 gene			-0.0833163	-1.05945	0.910522	0.999918	Not regulated	0.268	0.247	0.723	0.348	0.478
5830417I10Rik	<a href='https://www.ncbi.nlm.nih.gov/gene/?term=100302730' target="_blank"> 100302730 </a>	gon-4-like pseudogene	unprocessed_pseudogene	unprocessed_pseudogene	-0.394357	-1.31436	0.518116	0.999918	Not regulated	10.825	2.323	2.345	2.671	10.792
5830444B04Rik	<a href='https://www.ncbi.nlm.nih.gov/gene/?term=641454' target="_blank"> 641454 </a>	RIKEN cDNA 5830444B04 gene	processed_transcript	processed_transcript	-5.10673	-34.4572	4.63234e-08	6.18418e-05	Down in P1.hMR	0.096	0.064	0.02	5.119	0.301
5830448L01Rik	<a href='https://www.ncbi.nlm.nih.gov/gene/?term=115488304' target="_blank"> 115488304 </a>	RIKEN cDNA 5830448L01 gene			-0.16757	-1.12317	0.759976	0.999918	Not regulated	1.892	1.919	1.518	2.013	1.902
5930420M18Rik	<a href='https://www.ncbi.nlm.nih.gov/gene/?term=319223' target="_blank"> 319223 </a>	RIKEN cDNA 5930420M18 gene			0.185607	1.1373	0.753822	0.999918	Not regulated	0.823	0.693	0.755	0.642	0.67
5930430L01Rik	<a href='https://www.ncbi.nlm.nih.gov/gene/?term=319982' target="_blank"> 319982 </a>	RIKEN cDNA 5930430L01 gene			-0.0261099	-1.01826	0.919422	0.999918	Not regulated	5.48	5.57	8.548	5.867	6.824
6030407O03Rik	<a href='https://www.ncbi.nlm.nih.gov/gene/?term=109198' target="_blank"> 109198 </a>	RIKEN cDNA 6030407O03 gene	lincRNA	lincRNA	0.101933	1.07321	0.853507	0.999918	Not regulated	0.872	1.501	1.636	1.129	1.003
6030443J06Rik	<a href='https://www.ncbi.nlm.nih.gov/gene/?term=320719' target="_blank"> 320719 </a>	RIKEN cDNA 6030443J06 gene	lincRNA	lincRNA	0.295727	1.2275	0.602216	0.999918	Not regulated	0.639	0.801	1.05	0.561	1.123
6030458C11Rik	<a href='https://www.ncbi.nlm.nih.gov/gene/?term=77877' target="_blank"> 77877 </a>	RIKEN cDNA 6030458C11 gene	protein_coding	protein_coding	-0.0388366	-1.02729	0.806061	0.999918	Not regulated	23.54	22.551	31.938	28.589	23.026
6230400D17Rik	<a href='https://www.ncbi.nlm.nih.gov/gene/?term=76133' target="_blank"> 76133 </a>	RIKEN cDNA 6230400D17 gene	lincRNA	lincRNA	-0.0664744	-1.04715	0.873518	0.999918	Not regulated	2.792	2.7	2.526	2.864	3.023
6330403K07Rik	<a href='https://www.ncbi.nlm.nih.gov/gene/?term=103712' target="_blank"> 103712 </a>	RIKEN cDNA 6330403K07 gene	lincRNA	lincRNA	-0.575856	-1.49056	0.505067	0.999918	Not regulated	5.391	4.311	58.646	7.523	57.314
6330403L08Rik	<a href='https://www.ncbi.nlm.nih.gov/gene/?term=70744' target="_blank"> 70744 </a>	RIKEN cDNA 6330403L08 gene	lincRNA	lincRNA	0.195922	1.14546	0.325381	0.999918	Not regulated	7.608	7.485	8.123	6.455	6.846
6330418K02Rik	<a href='https://www.ncbi.nlm.nih.gov/gene/?term=69004' target="_blank"> 69004 </a>	RIKEN cDNA 6330418K02 gene	processed_transcript	processed_transcript	-0.120237	-1.08691	0.742245	0.999918	Not regulated	5.046	6.634	6.374	8.006	6.151
6430511E19Rik	<a href='https://www.ncbi.nlm.nih.gov/gene/?term=320056' target="_blank"> 320056 </a>	RIKEN cDNA 6430511E19 gene			-0.299029	-1.23032	0.372627	0.999918	Not regulated	2.061	2.274	2.121	2.119	2.984
6430548M08Rik	<a href='https://www.ncbi.nlm.nih.gov/gene/?term=234797' target="_blank"> 234797 </a>	RIKEN cDNA 6430548M08 gene	protein_coding	protein_coding	-0.162418	-1.11916	0.239628	0.999918	Not regulated	31.76	29.281	29.591	34.38	32.464
6430550D23Rik	<a href='https://www.ncbi.nlm.nih.gov/gene/?term=320095' target="_blank"> 320095 </a>	RIKEN cDNA 6430550D23 gene	nonsense_mediated_decay	protein_coding	0.249742	1.18899	0.649583	0.999918	Not regulated	1.164	1.088	1.069	1.118	0.834
6430562O15Rik	<a href='https://www.ncbi.nlm.nih.gov/gene/?term=320893' target="_blank"> 320893 </a>	RIKEN cDNA 6430562O15 gene	lincRNA	lincRNA	-5.33859	-40.4646	0.000210257	0.0410771	Down in P1.hMR	0	0.037	0	1.021	0.041
6430571L13Rik	<a href='https://www.ncbi.nlm.nih.gov/gene/?term=235599' target="_blank"> 235599 </a>	RIKEN cDNA 6430571L13 gene	protein_coding	protein_coding	0.140659	1.10241	0.639411	0.999918	Not regulated	5.173	5.919	7.124	6.549	5.147
6430590A07Rik	<a href='https://www.ncbi.nlm.nih.gov/gene/?term=619719' target="_blank"> 619719 </a>	RIKEN cDNA 6430590A07 gene	lincRNA	lincRNA	-0.405927	-1.32494	0.402458	0.999918	Not regulated	1.939	2.289	2.704	3.228	2.699
6530402F18Rik	<a href='https://www.ncbi.nlm.nih.gov/gene/?term=76220' target="_blank"> 76220 </a>	RIKEN cDNA 6530402F18 gene	processed_transcript	processed_transcript	-0.0221908	-1.0155	0.92105	0.999918	Not regulated	6.896	6.947	8.788	7.439	7.854
6720427I07Rik	<a href='https://www.ncbi.nlm.nih.gov/gene/?term=109186' target="_blank"> 109186 </a>	RIKEN cDNA 6720427I07 gene	lincRNA	lincRNA	-0.12557	-1.09094	0.679441	0.999918	Not regulated	2.642	2.648	2.466	2.442	2.993
6720489N17Rik	<a href='https://www.ncbi.nlm.nih.gov/gene/?term=211378' target="_blank"> 211378 </a>	RIKEN cDNA 6720489N17 gene	protein_coding	protein_coding	-0.330658	-1.25759	0.358527	0.999918	Not regulated	2.211	2.16	1.992	2.963	2.893
6820431F20Rik	<a href='https://www.ncbi.nlm.nih.gov/gene/?term=547150' target="_blank"> 547150 </a>	cadherin 11 pseudogene	transcribed_unprocessed_pseudogene	transcribed_unprocessed_pseudogene	0.334707	1.26112	0.0164284	0.616355	Not regulated	52.973	53.351	65.359	44.241	43.665
8030462N17Rik	<a href='https://www.ncbi.nlm.nih.gov/gene/?term=212163' target="_blank"> 212163 </a>	RIKEN cDNA 8030462N17 gene	protein_coding	protein_coding	0.127467	1.09237	0.376848	0.999918	Not regulated	16.336	18.712	17.054	16.12	15.041
8430422M14Rik	<a href='https://www.ncbi.nlm.nih.gov/gene/?term=109319' target="_blank"> 109319 </a>	RIKEN cDNA 8430422M14 gene			-0.087902	-1.06282	0.821999	0.999918	Not regulated	5.285	7.228	7.099	8.094	5.618
8430429K09Rik	<a href='https://www.ncbi.nlm.nih.gov/gene/?term=71523' target="_blank"> 71523 </a>	RIKEN cDNA 8430429K09 gene	processed_transcript	processed_transcript	-0.103154	-1.07412	0.796191	0.999918	Not regulated	4.625	3.972	2.921	3.658	4.003
9030025P20Rik	<a href='https://www.ncbi.nlm.nih.gov/gene/?term=100041574' target="_blank"> 100041574 </a>	RIKEN cDNA 9030025P20 gene			0.137951	1.10034	0.639048	0.999918	Not regulated	12.291	13.216	7.972	7.593	12.347
9030407P20Rik	<a href='https://www.ncbi.nlm.nih.gov/gene/?term=100504389' target="_blank"> 100504389 </a>	RIKEN cDNA 9030407P20 gene	lincRNA	lincRNA	0.205355	1.15297	0.679965	0.999918	Not regulated	1.503	1.529	1.808	1	1.53
9030612E09Rik	<a href='https://www.ncbi.nlm.nih.gov/gene/?term=74530' target="_blank"> 74530 </a>	RIKEN cDNA 9030612E09 gene	protein_coding	protein_coding	-0.379764	-1.30113	0.529372	0.999918	Not regulated	0.874	0.647	1.026	1.232	0.942
9130002K18Rik	<a href='https://www.ncbi.nlm.nih.gov/gene/?term=74554' target="_blank"> 74554 </a>	RIKEN cDNA 9130002K18 gene			0.735516	1.66499	0.205691	0.999918	Not regulated	0.684	0.774	0.715	0.493	0.361
9130008F23Rik	<a href='https://www.ncbi.nlm.nih.gov/gene/?term=71583' target="_blank"> 71583 </a>	RIKEN cDNA 9130008F23 gene	protein_coding	protein_coding	0.260858	1.19819	0.529081	0.999918	Not regulated	1.858	1.806	2.033	1.724	1.397
9130019O22Rik	<a href='https://www.ncbi.nlm.nih.gov/gene/?term=78921' target="_blank"> 78921 </a>	RIKEN cDNA 9130019O22 gene	protein_coding	protein_coding	-0.0404201	-1.02841	0.892965	0.999918	Not regulated	3.317	4.221	4.625	4.448	3.829
9130023H24Rik	<a href='https://www.ncbi.nlm.nih.gov/gene/?term=100043133' target="_blank"> 100043133 </a>	RIKEN cDNA 9130023H24 gene	protein_coding	protein_coding	-0.093789	-1.06717	0.714364	0.999918	Not regulated	4.807	4.732	5.024	5.191	5.052
9130208D14Rik	<a href='https://www.ncbi.nlm.nih.gov/gene/?term=NA' target="_blank"> NA </a>		unprocessed_pseudogene	unprocessed_pseudogene	0.578574	1.49337	0.345286	0.999918	Not regulated	0.273	0.307	0.534	0.369	0.12
9130213A22Rik	<a href='https://www.ncbi.nlm.nih.gov/gene/?term=100038433' target="_blank"> 100038433 </a>	RIKEN cDNA 9130213A22 gene	protein_coding	protein_coding	-0.0951945	-1.06821	0.899976	0.999918	Not regulated	0.409	0.769	1.375	0.535	1.231
9130221H12Rik	<a href='https://www.ncbi.nlm.nih.gov/gene/?term=77124' target="_blank"> 77124 </a>	RIKEN cDNA 9130221H12 gene	antisense	antisense	0.175934	1.1297	0.520998	0.999918	Not regulated	13.87	10.999	13.031	11.671	10.424
9130401M01Rik	<a href='https://www.ncbi.nlm.nih.gov/gene/?term=75758' target="_blank"> 75758 </a>	RIKEN cDNA 9130401M01 gene	protein_coding	protein_coding	-0.0135076	-1.00941	0.956577	0.999918	Not regulated	18.873	16.189	18.657	19.242	16.501
9230111E07Rik	<a href='https://www.ncbi.nlm.nih.gov/gene/?term=77748' target="_blank"> 77748 </a>	RIKEN cDNA 9230111E07 gene	lincRNA	lincRNA	0.052164	1.03682	0.934054	0.999918	Not regulated	1.584	2.941	2.42	2.621	1.784
9230112E08Rik	<a href='https://www.ncbi.nlm.nih.gov/gene/?term=320800' target="_blank"> 320800 </a>	RIKEN cDNA 9230112E08 gene	sense_overlapping	sense_overlapping	0.186607	1.13808	0.462389	0.999918	Not regulated	6.491	6.138	6.312	6.05	4.928
9230114K14Rik	<a href='https://www.ncbi.nlm.nih.gov/gene/?term=414108' target="_blank"> 414108 </a>	RIKEN cDNA 9230114K14 gene	lincRNA	lincRNA	0.0254154	1.01777	0.951596	0.999918	Not regulated	2.051	1.968	2.885	2	2.26
9330020H09Rik	<a href='https://www.ncbi.nlm.nih.gov/gene/?term=100048895' target="_blank"> 100048895 </a>	RIKEN cDNA 9330020H09 gene	antisense	antisense	0.0881292	1.06299	0.852928	0.999918	Not regulated	1.372	1.405	1.285	1.269	1.249
9330102E08Rik	<a href='https://www.ncbi.nlm.nih.gov/gene/?term=330427' target="_blank"> 330427 </a>	RIKEN cDNA 9330102E08 gene			-0.0511473	-1.03609	0.844376	0.999918	Not regulated	5.157	4.975	4.197	5.08	4.739
9330151L19Rik	<a href='https://www.ncbi.nlm.nih.gov/gene/?term=414085' target="_blank"> 414085 </a>	RIKEN cDNA 9330151L19 gene	protein_coding	protein_coding	-0.0496103	-1.03499	0.855631	0.999918	Not regulated	7.141	7.649	7.802	8.519	6.784
9330154J02Rik	<a href='https://www.ncbi.nlm.nih.gov/gene/?term=442799' target="_blank"> 442799 </a>	RIKEN cDNA 9330154J02 gene	antisense	processed_transcript	0.304865	1.2353	0.597517	0.999918	Not regulated	1.755	1.49	1.42	2.066	0.85
9330159F19Rik	<a href='https://www.ncbi.nlm.nih.gov/gene/?term=212448' target="_blank"> 212448 </a>	RIKEN cDNA 9330159F19 gene	protein_coding	protein_coding	-0.0997588	-1.07159	0.684411	0.999918	Not regulated	10.53	13.992	13.479	9.536	16.732
9330159M07Rik	<a href='https://www.ncbi.nlm.nih.gov/gene/?term=319673' target="_blank"> 319673 </a>	RIKEN cDNA 9330159M07 gene	antisense	processed_transcript	-0.85332	-1.80665	0.128838	0.999918	Not regulated	2.852	1.199	1.677	1.531	4.124
9330160F10Rik	<a href='https://www.ncbi.nlm.nih.gov/gene/?term=791118' target="_blank"> 791118 </a>	RIKEN cDNA 9330160F10 gene	antisense	antisense	-0.296547	-1.2282	0.600022	0.999918	Not regulated	0.593	0.853	0.651	0.8	0.891
9330162012Rik	<a href='https://www.ncbi.nlm.nih.gov/gene/?term=493800' target="_blank"> 493800 </a>	cDNA RIKEN 9330162012 gene	processed_transcript	processed_transcript	-0.384887	-1.30576	0.312006	0.999918	Not regulated	1.026	1.029	1.227	1.207	1.594
9330162G02Rik	<a href='https://www.ncbi.nlm.nih.gov/gene/?term=NA' target="_blank"> NA </a>				0.103412	1.07431	0.835263	0.999918	Not regulated	0.125	0.118	0.185	0.112	0.134
9330175E14Rik	<a href='https://www.ncbi.nlm.nih.gov/gene/?term=320377' target="_blank"> 320377 </a>	RIKEN cDNA 9330175E14 gene	lincRNA	lincRNA	-0.067298	-1.04775	0.893831	0.999918	Not regulated	0.659	0.608	0.47	0.642	0.493
9330182L06Rik	<a href='https://www.ncbi.nlm.nih.gov/gene/?term=NA' target="_blank"> NA </a>		protein_coding	protein_coding	-0.352204	-1.27651	0.200034	0.999918	Not regulated	3.411	3.423	4.494	5.03	4.336
9330188P03Rik	<a href='https://www.ncbi.nlm.nih.gov/gene/?term=380930' target="_blank"> 380930 </a>	RIKEN cDNA 9330188P03 gene			0.733733	1.66294	0.166701	0.999918	Not regulated	2.064	1.763	1.729	0.854	0.984
9430015G10Rik	<a href='https://www.ncbi.nlm.nih.gov/gene/?term=230996' target="_blank"> 230996 </a>	RIKEN cDNA 9430015G10 gene	protein_coding	protein_coding	-0.405075	-1.32416	0.123252	0.999918	Not regulated	9.486	10.626	7.214	14.753	9.935
9430034N14Rik	<a href='https://www.ncbi.nlm.nih.gov/gene/?term=320811' target="_blank"> 320811 </a>	RIKEN cDNA 9430034N14 gene			0.0941315	1.06742	0.877418	0.999918	Not regulated	0.364	0.391	0.738	0.425	0.477
9430037G07Rik	<a href='https://www.ncbi.nlm.nih.gov/gene/?term=320692' target="_blank"> 320692 </a>	RIKEN cDNA 9430037G07 gene	lincRNA	lincRNA	-1.56054	-2.94964	0.251592	0.999918	Not regulated	0.947	0.016	0.021	0.031	1.962
9430038I01Rik	<a href='https://www.ncbi.nlm.nih.gov/gene/?term=77252' target="_blank"> 77252 </a>	RIKEN cDNA 9430038I01 gene	protein_coding	protein_coding	0.65046	1.56967	0.0911457	0.999918	Not regulated	5.07	6.074	5.73	2.801	4.283
9430091E24Rik	<a href='https://www.ncbi.nlm.nih.gov/gene/?term=434350' target="_blank"> 434350 </a>	RIKEN cDNA 9430091E24 gene	processed_transcript	processed_transcript	-0.529595	-1.44352	0.394631	0.999918	Not regulated	1.382	1.008	1.345	1.582	1.96
9530026P05Rik	<a href='https://www.ncbi.nlm.nih.gov/gene/?term=330385' target="_blank"> 330385 </a>	RIKEN cDNA 9530026P05 gene	lincRNA	lincRNA	0.214222	1.16008	0.560251	0.999918	Not regulated	3.096	3.45	3.457	2.455	2.826
9530068E07Rik	<a href='https://www.ncbi.nlm.nih.gov/gene/?term=213673' target="_blank"> 213673 </a>	RIKEN cDNA 9530068E07 gene	protein_coding	protein_coding	-0.0311199	-1.0218	0.839907	0.999918	Not regulated	140.017	165.305	149.787	140.774	164.416
9530077C05Rik	<a href='https://www.ncbi.nlm.nih.gov/gene/?term=68283' target="_blank"> 68283 </a>	RIKEN cDNA 9530077C05 gene	protein_coding	protein_coding	-0.524786	-1.43872	0.23046	0.999918	Not regulated	1.295	1.084	0.914	1.571	1.58
9530082P21Rik	<a href='https://www.ncbi.nlm.nih.gov/gene/?term=638247' target="_blank"> 638247 </a>	RIKEN cDNA 9530082P21 gene	lincRNA	lincRNA	0.10847	1.07808	0.734173	0.999918	Not regulated	6.353	7.19	4.831	4.482	6.527
9530085L11Rik	<a href='https://www.ncbi.nlm.nih.gov/gene/?term=320362' target="_blank"> 320362 </a>	RIKEN cDNA 9530085L11 gene			0.293162	1.22532	0.607328	0.999918	Not regulated	0.921	0.995	1.009	0.643	0.918
9630010A21Rik	<a href='https://www.ncbi.nlm.nih.gov/gene/?term=319816' target="_blank"> 319816 </a>	RIKEN cDNA 9630010A21 gene			0.216626	1.16201	0.7041	0.999918	Not regulated	0.624	0.644	0.958	0.662	0.587
9930012K11Rik	<a href='https://www.ncbi.nlm.nih.gov/gene/?term=268759' target="_blank"> 268759 </a>	RIKEN cDNA 9930012K11 gene	protein_coding	protein_coding	0.131708	1.09559	0.795134	0.999918	Not regulated	1.572	1.412	1.161	1.263	1.186
9930014A18Rik	<a href='https://www.ncbi.nlm.nih.gov/gene/?term=320469' target="_blank"> 320469 </a>	RIKEN cDNA 9930014A18 gene	antisense	processed_transcript	0.0957787	1.06864	0.715393	0.999918	Not regulated	6.091	6.31	5.914	5.821	5.661
9930017N22Rik	<a href='https://www.ncbi.nlm.nih.gov/gene/?term=320403' target="_blank"> 320403 </a>	RIKEN cDNA 9930017N22 gene			0.264528	1.20124	0.515311	0.999918	Not regulated	1.243	1.519	1.618	1.229	1.092
9930021J03Rik	<a href='https://www.ncbi.nlm.nih.gov/gene/?term=240613' target="_blank"> 240613 </a>	RIKEN cDNA 9930021J03 gene	protein_coding	protein_coding	0.0401715	1.02824	0.781431	0.999918	Not regulated	14.495	15.365	15.733	15.49	13.89
9930104L06Rik	<a href='https://www.ncbi.nlm.nih.gov/gene/?term=194268' target="_blank"> 194268 </a>	RIKEN cDNA 9930104L06 gene	processed_transcript	processed_transcript	-0.0437119	-1.03076	0.840478	0.999918	Not regulated	9.283	9.336	11.013	11.434	8.903
9930111J21Rik1	<a href='https://www.ncbi.nlm.nih.gov/gene/?term=667214' target="_blank"> 667214 </a>	RIKEN cDNA 9930111J21 gene 1	protein_coding	protein_coding	-0.297659	-1.22915	0.277329	0.999918	Not regulated	5.136	4.081	7.3	7.389	5.914
9930111J21Rik2	<a href='https://www.ncbi.nlm.nih.gov/gene/?term=245240' target="_blank"> 245240 </a>	RIKEN cDNA 9930111J21 gene 2	protein_coding	protein_coding	-0.331679	-1.25848	0.0291555	0.835549	Not regulated	14.267	14.633	15.599	20.321	17.047
A030001D20Rik	<a href='https://www.ncbi.nlm.nih.gov/gene/?term=100126243' target="_blank"> 100126243 </a>	RIKEN cDNA A030001D20 gene			-0.475728	-1.39062	0.379931	0.999918	Not regulated	1.024	1.275	1.305	1.528	1.77
A130010J15Rik	<a href='https://www.ncbi.nlm.nih.gov/gene/?term=319266' target="_blank"> 319266 </a>	RIKEN cDNA A130010J15 gene	protein_coding	protein_coding	0.00781513	1.00543	0.978375	0.999918	Not regulated	4.762	5.288	5.893	5.773	5.131
A130014A01Rik	<a href='https://www.ncbi.nlm.nih.gov/gene/?term=402737' target="_blank"> 402737 </a>	RIKEN cDNA A130014A01 gene	lincRNA	lincRNA	0.110103	1.07931	0.722648	0.999918	Not regulated	4.177	4.311	4.319	4.242	3.572
A230005M16Rik	<a href='https://www.ncbi.nlm.nih.gov/gene/?term=654807' target="_blank"> 654807 </a>	RIKEN cDNA A230005M16 gene	antisense	antisense	0.245147	1.18521	0.688314	0.999918	Not regulated	2.412	1.074	1.48	1.268	1.39
A230056P14Rik	<a href='https://www.ncbi.nlm.nih.gov/gene/?term=320845' target="_blank"> 320845 </a>	RIKEN cDNA A230056P14 gene	processed_transcript	processed_transcript	-0.0860323	-1.06145	0.799227	0.999918	Not regulated	2.833	3.403	2.724	3.226	3.044
A230065N10Rik	<a href='https://www.ncbi.nlm.nih.gov/gene/?term=791393' target="_blank"> 791393 </a>	RIKEN cDNA A230065N10 gene	protein_coding	protein_coding	0.228036	1.17124	0.691755	0.999918	Not regulated	3.174	2.895	1.778	2.249	2.163
A230072C01Rik	<a href='https://www.ncbi.nlm.nih.gov/gene/?term=320742' target="_blank"> 320742 </a>	RIKEN cDNA A230072C01 gene	processed_transcript	processed_transcript	-0.152224	-1.11128	0.674742	0.999918	Not regulated	4.634	4.297	4.032	4.472	4.98
A2m	<a href='https://www.ncbi.nlm.nih.gov/gene/?term=232345' target="_blank"> 232345 </a>	alpha-2-macroglobulin	protein_coding	protein_coding	0.142005	1.10344	0.508914	0.999918	Not regulated	105.61	120.463	69.486	95.002	82.486
A330009N23Rik	<a href='https://www.ncbi.nlm.nih.gov/gene/?term=380977' target="_blank"> 380977 </a>	RIKEN cDNA A330009N23 gene	lincRNA	lincRNA	-0.402994	-1.32225	0.357766	0.999918	Not regulated	2.868	2.592	3.117	3.221	3.192
A330023F24Rik	<a href='https://www.ncbi.nlm.nih.gov/gene/?term=320977' target="_blank"> 320977 </a>	RIKEN cDNA A330023F24 gene	lincRNA	lincRNA	-0.359376	-1.28287	0.0162165	0.612435	Not regulated	15.386	14.245	17.458	19.152	20.227
A330035P11Rik	<a href='https://www.ncbi.nlm.nih.gov/gene/?term=319727' target="_blank"> 319727 </a>	RIKEN cDNA A330035P11 gene	processed_transcript	processed_transcript	0.223451	1.16752	0.565081	0.999918	Not regulated	2.117	1.719	2.158	1.345	1.9
A330074K22Rik	<a href='https://www.ncbi.nlm.nih.gov/gene/?term=434353' target="_blank"> 434353 </a>	RIKEN cDNA A330074K22 gene	lincRNA	lincRNA	-0.130465	-1.09465	0.751763	0.999918	Not regulated	1.399	1.37	1.663	1.467	1.713
A330084C13Rik	<a href='https://www.ncbi.nlm.nih.gov/gene/?term=381174' target="_blank"> 381174 </a>	RIKEN cDNA A330084C13 gene			0.0324717	1.02276	0.930206	0.999918	Not regulated	1.401	1.415	1.59	1.32	1.502
A330094K24Rik	<a href='https://www.ncbi.nlm.nih.gov/gene/?term=105246501' target="_blank"> 105246501 </a>	RIKEN cDNA A330094K24 gene	lincRNA	lincRNA	0.0071072	1.00494	0.986769	0.999918	Not regulated	2.377	4.935	3.6	3.902	3.259
A3galt2	<a href='https://www.ncbi.nlm.nih.gov/gene/?term=215493' target="_blank"> 215493 </a>	alpha 1,3-galactosyltransferase 2 (isoglobotriaosylceramide synthase)	protein_coding	protein_coding	0.169219	1.12445	0.714184	0.999918	Not regulated	1.355	0.756	0.884	0.951	0.776
A430005L14Rik	<a href='https://www.ncbi.nlm.nih.gov/gene/?term=97159' target="_blank"> 97159 </a>	RIKEN cDNA A430005L14 gene	protein_coding	protein_coding	-0.0389761	-1.02738	0.87875	0.999918	Not regulated	22.208	20.887	20.999	24.099	19.767
A430018G15Rik	<a href='https://www.ncbi.nlm.nih.gov/gene/?term=115489452' target="_blank"> 115489452 </a>	RIKEN cDNA A430018G15 gene	processed_transcript	processed_transcript	-0.245896	-1.18583	0.493845	0.999918	Not regulated	7.682	7.732	6.395	9.2	7.983
A430033K04Rik	<a href='https://www.ncbi.nlm.nih.gov/gene/?term=243308' target="_blank"> 243308 </a>	RIKEN cDNA A430033K04 gene	protein_coding	protein_coding	-0.0557003	-1.03936	0.840916	0.999918	Not regulated	5.962	6.731	6.413	4.931	7.664
A430035B10Rik	<a href='https://www.ncbi.nlm.nih.gov/gene/?term=320312' target="_blank"> 320312 </a>	RIKEN cDNA A430035B10 gene	processed_transcript	processed_transcript	0.180594	1.13335	0.753346	0.999918	Not regulated	1.203	1.532	1.752	1.57	0.991
A430110L20Rik	<a href='https://www.ncbi.nlm.nih.gov/gene/?term=329307' target="_blank"> 329307 </a>	RIKEN cDNA A430110L20 gene	lincRNA	lincRNA	0.165451	1.12152	0.666144	0.999918	Not regulated	1.982	1.947	2.357	1.45	2.195
A4galt	<a href='https://www.ncbi.nlm.nih.gov/gene/?term=239559' target="_blank"> 239559 </a>	alpha 1,4-galactosyltransferase	protein_coding	protein_coding	0.115931	1.08367	0.508809	0.999918	Not regulated	27.534	29.044	31.3	26.742	23.306
A530001N23Rik	<a href='https://www.ncbi.nlm.nih.gov/gene/?term=328265' target="_blank"> 328265 </a>	RIKEN cDNA A530001N23 gene			-1.08503	-2.12142	0.171872	0.999918	Not regulated	0.187	0.246	0.347	0.437	0.715
A530016L24Rik	<a href='https://www.ncbi.nlm.nih.gov/gene/?term=319942' target="_blank"> 319942 </a>	RIKEN cDNA A530016L24 gene	protein_coding	protein_coding	0.718696	1.64569	0.048934	0.999918	Not regulated	3.977	3.797	3.804	1.705	2.935
A530017D24Rik	<a href='https://www.ncbi.nlm.nih.gov/gene/?term=100504229' target="_blank"> 100504229 </a>	RIKEN cDNA A530017D24 gene	lincRNA	lincRNA	0.0379012	1.02662	0.884548	0.999918	Not regulated	11.363	12.362	11.871	11.983	11.021
A530020G20Rik	<a href='https://www.ncbi.nlm.nih.gov/gene/?term=319839' target="_blank"> 319839 </a>	RIKEN cDNA A530020G20 gene	lincRNA	lincRNA	-0.125997	-1.09126	0.872297	0.999918	Not regulated	0.232	0.373	1.332	0.798	0.26
A530041M06Rik	<a href='https://www.ncbi.nlm.nih.gov/gene/?term=100503209' target="_blank"> 100503209 </a>	RIKEN cDNA A530041M06 gene			0.258552	1.19628	0.675299	0.999918	Not regulated	0.562	0.825	0.973	0.687	0.595
A530083I20Rik	<a href='https://www.ncbi.nlm.nih.gov/gene/?term=331045' target="_blank"> 331045 </a>	RIKEN cDNA A530083I20 gene	lincRNA	lincRNA	-0.0810457	-1.05778	0.868248	0.999918	Not regulated	0.898	0.627	1.247	1.096	0.938
A530084C06Rik	<a href='https://www.ncbi.nlm.nih.gov/gene/?term=NA' target="_blank"> NA </a>		protein_coding	protein_coding	-0.216923	-1.16225	0.693888	0.999918	Not regulated	0.589	0.538	0.756	0.739	0.696
A630001G21Rik	<a href='https://www.ncbi.nlm.nih.gov/gene/?term=319997' target="_blank"> 319997 </a>	RIKEN cDNA A630001G21 gene	processed_transcript	protein_coding	0.158197	1.11589	0.774092	0.999918	Not regulated	1.521	1.704	1.347	0.98	1.713
A630023P12Rik	<a href='https://www.ncbi.nlm.nih.gov/gene/?term=231603' target="_blank"> 231603 </a>	RIKEN cDNA A630023P12 gene	lincRNA	lincRNA	-2.25714	-4.78042	0.0112186	0.512027	Not regulated	0.884	0.091	0.844	1.557	6.404
A630052C17Rik	<a href='https://www.ncbi.nlm.nih.gov/gene/?term=320757' target="_blank"> 320757 </a>	RIKEN cDNA A630052C17 gene	processed_transcript	processed_transcript	-0.0924574	-1.06618	0.770185	0.999918	Not regulated	3.842	3.999	3.738	4.199	3.905
A630072M18Rik	<a href='https://www.ncbi.nlm.nih.gov/gene/?term=320770' target="_blank"> 320770 </a>	RIKEN cDNA A630072M18 gene	antisense	antisense	0.150004	1.10957	0.45749	0.999918	Not regulated	6.856	6.798	6.668	6.293	5.748
A630089N07Rik	<a href='https://www.ncbi.nlm.nih.gov/gene/?term=320586' target="_blank"> 320586 </a>	RIKEN cDNA A630089N07 gene			-0.375763	-1.29753	0.287255	0.999918	Not regulated	4.218	4.413	3.188	5.527	4.414
A730011C13Rik	<a href='https://www.ncbi.nlm.nih.gov/gene/?term=319916' target="_blank"> 319916 </a>	RIKEN cDNA A730011C13 gene	processed_transcript	processed_transcript	0.398327	1.31798	0.344425	0.999918	Not regulated	2.007	2.462	2.489	1.836	1.646
A730017L22Rik	<a href='https://www.ncbi.nlm.nih.gov/gene/?term=613258' target="_blank"> 613258 </a>	RIKEN cDNA A730017L22 gene	processed_transcript	processed_transcript	-0.211278	-1.15771	0.41413	0.999918	Not regulated	7.349	5.854	7.096	7.743	7.55
A730049H05Rik	<a href='https://www.ncbi.nlm.nih.gov/gene/?term=74516' target="_blank"> 74516 </a>	RIKEN cDNA A730049H05 gene	protein_coding	protein_coding	0.659537	1.57958	0.44893	0.999918	Not regulated	1.04	0.279	0.263	0.291	0.374
A730063M14Rik	<a href='https://www.ncbi.nlm.nih.gov/gene/?term=100504703' target="_blank"> 100504703 </a>	RIKEN cDNA A730063M14 gene			-0.365055	-1.28793	0.518841	0.999918	Not regulated	7.252	6.869	8.869	6.856	11.961
A730091E23Rik	<a href='https://www.ncbi.nlm.nih.gov/gene/?term=319659' target="_blank"> 319659 </a>	RIKEN cDNA A730091E23 gene			0.340617	1.2663	0.551971	0.999918	Not regulated	0.517	0.499	1.113	0.573	0.51
A830019P07Rik	<a href='https://www.ncbi.nlm.nih.gov/gene/?term=329056' target="_blank"> 329056 </a>	RIKEN cDNA A830019P07 gene	lincRNA	lincRNA	0.0380213	1.0267	0.922217	0.999918	Not regulated	4.611	6.425	3.739	3.955	4.6
A830036E02Rik	<a href='https://www.ncbi.nlm.nih.gov/gene/?term=353123' target="_blank"> 353123 </a>	RIKEN cDNA A830036E02 gene	antisense	antisense	-0.0127181	-1.00885	0.983493	0.999918	Not regulated	0.335	1.176	0.712	0.778	0.473
A830082K12Rik	<a href='https://www.ncbi.nlm.nih.gov/gene/?term=320174' target="_blank"> 320174 </a>	RIKEN cDNA A830082K12 gene	antisense	antisense	-0.141579	-1.10311	0.683052	0.999918	Not regulated	6.465	5.588	8.349	6.315	7.502
A830082N09Rik	<a href='https://www.ncbi.nlm.nih.gov/gene/?term=414093' target="_blank"> 414093 </a>	RIKEN cDNA A830082N09 gene			-0.0345184	-1.02421	0.911882	0.999918	Not regulated	1.343	1.249	1.197	1.214	1.321
A930001C03Rik	<a href='https://www.ncbi.nlm.nih.gov/gene/?term=319314' target="_blank"> 319314 </a>	RIKEN cDNA A930001C03 gene	processed_transcript	processed_transcript	0.0847769	1.06052	0.883318	0.999918	Not regulated	1.259	1.441	1.563	1.567	1.162
A930004D18Rik	<a href='https://www.ncbi.nlm.nih.gov/gene/?term=77940' target="_blank"> 77940 </a>	RIKEN cDNA A930004D18 gene	protein_coding	protein_coding	0.0688133	1.04885	0.826185	0.999918	Not regulated	4.821	3.354	3.475	4.317	2.929
A930004J17Rik	<a href='https://www.ncbi.nlm.nih.gov/gene/?term=319635' target="_blank"> 319635 </a>	RIKEN cDNA A930004J17 gene			-0.00975195	-1.00678	0.972955	0.999918	Not regulated	3.296	3.257	4.538	3.306	3.936
A930005G22Rik	<a href='https://www.ncbi.nlm.nih.gov/gene/?term=102639568' target="_blank"> 102639568 </a>	RIKEN cDNA A930005G22 gene			0.217694	1.16287	0.534642	0.999918	Not regulated	2.806	3.539	3.554	2.867	2.735
A930005H10Rik	<a href='https://www.ncbi.nlm.nih.gov/gene/?term=68161' target="_blank"> 68161 </a>	RIKEN cDNA A930005H10 gene	antisense	processed_transcript	0.120339	1.08699	0.714684	0.999918	Not regulated	11.223	14.567	23.045	21.528	12.451
A930007A09Rik	<a href='https://www.ncbi.nlm.nih.gov/gene/?term=432999' target="_blank"> 432999 </a>	RIKEN cDNA A930007A09 gene			-0.0599439	-1.04243	0.858755	0.999918	Not regulated	1.64	2.021	1.68	1.946	1.709
A930012O16Rik	<a href='https://www.ncbi.nlm.nih.gov/gene/?term=227923' target="_blank"> 227923 </a>	RIKEN cDNA A930012O16 gene	processed_transcript	processed_transcript	0.332741	1.2594	0.548196	0.999918	Not regulated	1.579	1.775	2.161	1.403	1.485
A930015D03Rik	<a href='https://www.ncbi.nlm.nih.gov/gene/?term=77810' target="_blank"> 77810 </a>	RIKEN cDNA A930015D03 gene	antisense	antisense	1.44852	2.72928	0.0432031	0.985443	Not regulated	1.193	8.24	2.188	1.289	1.517
A930017M01Rik	<a href='https://www.ncbi.nlm.nih.gov/gene/?term=239410' target="_blank"> 239410 </a>	Smg-5 homolog, nonsense mediated mRNA decay factor pseudogene	pseudogene	pseudogene	-0.632345	-1.55008	0.319413	0.999918	Not regulated	0.239	0.606	0.693	1.115	0.55
A930024E05Rik	<a href='https://www.ncbi.nlm.nih.gov/gene/?term=109202' target="_blank"> 109202 </a>	RIKEN cDNA A930024E05 gene	processed_transcript	processed_transcript	-0.416916	-1.33507	0.45539	0.999918	Not regulated	0.736	1.366	0.896	1.471	1.179
A930028N01Rik	<a href='https://www.ncbi.nlm.nih.gov/gene/?term=78438' target="_blank"> 78438 </a>	RIKEN cDNA A930028N01 gene			0.359745	1.2832	0.29019	0.999918	Not regulated	69.773	92.472	46.357	45.989	60.495
A930033H14Rik	<a href='https://www.ncbi.nlm.nih.gov/gene/?term=320700' target="_blank"> 320700 </a>	RIKEN cDNA A930033H14 gene	protein_coding	protein_coding	0.045636	1.03214	0.895287	0.999918	Not regulated	2.454	2.546	4.357	2.863	3.06
A930037H05Rik	<a href='https://www.ncbi.nlm.nih.gov/gene/?term=78439' target="_blank"> 78439 </a>	RIKEN cDNA A930037H05 gene			-0.359025	-1.28256	0.3775	0.999918	Not regulated	1.08	1.248	1.016	1.511	1.259
AA386476	<a href='https://www.ncbi.nlm.nih.gov/gene/?term=546058' target="_blank"> 546058 </a>	expressed sequence AA386476	protein_coding	protein_coding	0.0327215	1.02294	0.957378	0.999918	Not regulated	0.83	1.593	1.297	1.006	1.362
AA414768	<a href='https://www.ncbi.nlm.nih.gov/gene/?term=245350' target="_blank"> 245350 </a>	expressed sequence AA414768	processed_pseudogene	processed_pseudogene	-0.158188	-1.11589	0.626979	0.999918	Not regulated	6.022	6.244	7.862	7.967	6.79
AA465934	<a href='https://www.ncbi.nlm.nih.gov/gene/?term=613254' target="_blank"> 613254 </a>	expressed sequence AA465934	antisense	processed_transcript	-0.532002	-1.44593	0.315938	0.999918	Not regulated	6.108	5.311	9.412	7.596	12.303
AA467197	<a href='https://www.ncbi.nlm.nih.gov/gene/?term=433470' target="_blank"> 433470 </a>	expressed sequence AA467197	protein_coding	protein_coding	0.696299	1.62034	0.421198	0.999918	Not regulated	1.405	1.468	4.242	0.522	2.199
AA474408	<a href='https://www.ncbi.nlm.nih.gov/gene/?term=767812' target="_blank"> 767812 </a>	expressed sequence AA474408	protein_coding	protein_coding	0.216104	1.16159	0.728781	0.999918	Not regulated	0.39	0.604	0.523	0.346	0.502
AA986860	<a href='https://www.ncbi.nlm.nih.gov/gene/?term=212439' target="_blank"> 212439 </a>	expressed sequence AA986860	protein_coding	protein_coding	0.151964	1.11108	0.634872	0.999918	Not regulated	5.054	3.74	3.631	4.092	3.282
Aaas	<a href='https://www.ncbi.nlm.nih.gov/gene/?term=223921' target="_blank"> 223921 </a>	achalasia, adrenocortical insufficiency, alacrimia	protein_coding	protein_coding	-0.0801199	-1.05711	0.757856	0.999918	Not regulated	12.541	12.269	10.766	11.83	11.307
Aacs	<a href='https://www.ncbi.nlm.nih.gov/gene/?term=78894' target="_blank"> 78894 </a>	acetoacetyl-CoA synthetase	protein_coding	protein_coding	0.263584	1.20046	0.196567	0.999918	Not regulated	14.264	16.709	14.636	11.897	10.024
AAdacl4fm3	<a href='https://www.ncbi.nlm.nih.gov/gene/?term=546849' target="_blank"> 546849 </a>	AADACL4 family member 3			-0.00262707	-1.00182	0.996647	0.999918	Not regulated	1.394	4.426	1.562	3.58	2.132
Aagab	<a href='https://www.ncbi.nlm.nih.gov/gene/?term=66939' target="_blank"> 66939 </a>	alpha- and gamma-adaptin binding protein	protein_coding	protein_coding	-0.0641858	-1.04549	0.689179	0.999918	Not regulated	12.357	12.506	12.5	12.924	17.906
Aak1	<a href='https://www.ncbi.nlm.nih.gov/gene/?term=269774' target="_blank"> 269774 </a>	AP2 associated kinase 1	protein_coding	protein_coding	0.0847641	1.06051	0.575858	0.999918	Not regulated	43.847	39.595	50.339	40.807	47.563
Aamdc	<a href='https://www.ncbi.nlm.nih.gov/gene/?term=66273' target="_blank"> 66273 </a>	adipogenesis associated Mth938 domain containing	protein_coding	protein_coding	-0.191958	-1.14231	0.381449	0.999918	Not regulated	47.533	54.007	38.971	54.179	57.348
Aamp	<a href='https://www.ncbi.nlm.nih.gov/gene/?term=227290' target="_blank"> 227290 </a>	angio-associated migratory protein	protein_coding	protein_coding	0.0935192	1.06697	0.497569	0.999918	Not regulated	102.506	99.238	109.808	100.528	91.107
Aanat	<a href='https://www.ncbi.nlm.nih.gov/gene/?term=11298' target="_blank"> 11298 </a>	arylalkylamine N-acetyltransferase	processed_transcript	protein_coding	0.0715644	1.05086	0.822505	0.999918	Not regulated	11.941	13.33	14.651	16.754	8.616
Aar2	<a href='https://www.ncbi.nlm.nih.gov/gene/?term=68295' target="_blank"> 68295 </a>	AAR2 splicing factor homolog	protein_coding	protein_coding	0.0440104	1.03098	0.780364	0.999918	Not regulated	21.346	23.69	22.578	22.549	21.069
Aars	<a href='https://www.ncbi.nlm.nih.gov/gene/?term=234734' target="_blank"> 234734 </a>	alanyl-tRNA synthetase	protein_coding	protein_coding	0.0224854	1.01571	0.867752	0.999918	Not regulated	42.468	43.047	48.241	47.383	41.336
Aars2	<a href='https://www.ncbi.nlm.nih.gov/gene/?term=224805' target="_blank"> 224805 </a>	alanyl-tRNA synthetase 2, mitochondrial	protein_coding	protein_coding	-0.0103347	-1.00719	0.971013	0.999918	Not regulated	4.669	4.273	5.541	5.564	4.379
Aarsd1	<a href='https://www.ncbi.nlm.nih.gov/gene/?term=69684' target="_blank"> 69684 </a>	alanyl-tRNA synthetase domain containing 1	protein_coding	protein_coding	0.00413779	1.00287	0.984495	0.999918	Not regulated	22.449	26.344	26.088	24.464	25.067
Aasdh	<a href='https://www.ncbi.nlm.nih.gov/gene/?term=231326' target="_blank"> 231326 </a>	aminoadipate-semialdehyde dehydrogenase	nonsense_mediated_decay	protein_coding	-0.191334	-1.14182	0.432153	0.999918	Not regulated	9.615	9.979	10.976	10.832	8.029
Aasdhppt	<a href='https://www.ncbi.nlm.nih.gov/gene/?term=67618' target="_blank"> 67618 </a>	aminoadipate-semialdehyde dehydrogenase-phosphopantetheinyl transferase	protein_coding	protein_coding	0.00769086	1.00535	0.970223	0.999918	Not regulated	16.394	15.509	15.534	15.693	14.599
Aass	<a href='https://www.ncbi.nlm.nih.gov/gene/?term=30956' target="_blank"> 30956 </a>	aminoadipate-semialdehyde synthase	protein_coding	protein_coding	0.208412	1.15542	0.165659	0.999918	Not regulated	27.379	29.376	30.608	23.428	26.095
Aatf	<a href='https://www.ncbi.nlm.nih.gov/gene/?term=56321' target="_blank"> 56321 </a>	apoptosis antagonizing transcription factor	protein_coding	protein_coding	0.0474386	1.03343	0.816032	0.999918	Not regulated	18.955	19.422	19.296	18.46	17.95
Aatk	<a href='https://www.ncbi.nlm.nih.gov/gene/?term=11302' target="_blank"> 11302 </a>	apoptosis-associated tyrosine kinase	protein_coding	protein_coding	-0.356396	-1.28022	0.0775134	0.999918	Not regulated	10.665	12.327	19.904	15.904	21.668
AB124611	<a href='https://www.ncbi.nlm.nih.gov/gene/?term=382062' target="_blank"> 382062 </a>	cDNA sequence AB124611	protein_coding	protein_coding	-0.132271	-1.09602	0.722478	0.999918	Not regulated	3.638	4.911	4.096	4.061	4.947
Abat	<a href='https://www.ncbi.nlm.nih.gov/gene/?term=268860' target="_blank"> 268860 </a>	4-aminobutyrate aminotransferase	protein_coding	protein_coding	0.00712814	1.00495	0.962267	0.999918	Not regulated	111.618	110.977	127.273	110.644	117.573
Abca1	<a href='https://www.ncbi.nlm.nih.gov/gene/?term=11303' target="_blank"> 11303 </a>	ATP-binding cassette, sub-family A (ABC1), member 1	protein_coding	protein_coding	-0.0274322	-1.0192	0.867298	0.999918	Not regulated	57.611	60.968	49.688	57.942	56.106
Abca2	<a href='https://www.ncbi.nlm.nih.gov/gene/?term=11305' target="_blank"> 11305 </a>	ATP-binding cassette, sub-family A (ABC1), member 2	protein_coding	protein_coding	0.0194518	1.01357	0.886916	0.999918	Not regulated	43.721	38.819	40.94	38.62	38.663
Abca3	<a href='https://www.ncbi.nlm.nih.gov/gene/?term=27410' target="_blank"> 27410 </a>	ATP-binding cassette, sub-family A (ABC1), member 3	retained_intron	protein_coding	0.182454	1.13481	0.277232	0.999918	Not regulated	35.606	36.615	28.992	26.934	32.606
Abca4	<a href='https://www.ncbi.nlm.nih.gov/gene/?term=11304' target="_blank"> 11304 </a>	ATP-binding cassette, sub-family A (ABC1), member 4	protein_coding	protein_coding	0.170766	1.12566	0.381435	0.999918	Not regulated	182.582	196.702	235.736	215.387	153.136
Abca5	<a href='https://www.ncbi.nlm.nih.gov/gene/?term=217265' target="_blank"> 217265 </a>	ATP-binding cassette, sub-family A (ABC1), member 5	protein_coding	protein_coding	0.133843	1.09721	0.385846	0.999918	Not regulated	17.317	19.891	21.972	16.393	18.752
Abca6	<a href='https://www.ncbi.nlm.nih.gov/gene/?term=76184' target="_blank"> 76184 </a>	ATP-binding cassette, sub-family A (ABC1), member 6	protein_coding	protein_coding	-0.038388	-1.02697	0.905456	0.999918	Not regulated	1.482	1.808	2.344	1.458	1.894
Abca7	<a href='https://www.ncbi.nlm.nih.gov/gene/?term=27403' target="_blank"> 27403 </a>	ATP-binding cassette, sub-family A (ABC1), member 7	protein_coding	protein_coding	0.0953977	1.06836	0.579472	0.999918	Not regulated	7.769	8.51	9.604	8.214	7.675
Abca8a	<a href='https://www.ncbi.nlm.nih.gov/gene/?term=217258' target="_blank"> 217258 </a>	ATP-binding cassette, sub-family A (ABC1), member 8a	protein_coding	protein_coding	-0.0394675	-1.02773	0.800369	0.999918	Not regulated	26.955	36.422	28.761	29.617	26.125
Abca8b	<a href='https://www.ncbi.nlm.nih.gov/gene/?term=27404' target="_blank"> 27404 </a>	ATP-binding cassette, sub-family A (ABC1), member 8b	protein_coding	protein_coding	0.105786	1.07608	0.583261	0.999918	Not regulated	5.591	7.453	7.794	5.841	6.789
Abca9	<a href='https://www.ncbi.nlm.nih.gov/gene/?term=217262' target="_blank"> 217262 </a>	ATP-binding cassette, sub-family A (ABC1), member 9	protein_coding	protein_coding	-0.273281	-1.20855	0.068453	0.999918	Not regulated	13.275	13.291	16.029	16.965	16.66
Abcb10	<a href='https://www.ncbi.nlm.nih.gov/gene/?term=56199' target="_blank"> 56199 </a>	ATP-binding cassette, sub-family B (MDR/TAP), member 10	protein_coding	protein_coding	0.00872091	1.00606	0.966891	0.999918	Not regulated	6.735	6.84	7.304	7.35	6.295
Abcb1a	<a href='https://www.ncbi.nlm.nih.gov/gene/?term=18671' target="_blank"> 18671 </a>	ATP-binding cassette, sub-family B (MDR/TAP), member 1A	protein_coding	protein_coding	-0.125042	-1.09054	0.483722	0.999918	Not regulated	19.484	18.931	28.85	24.525	25.272
Abcb1b	<a href='https://www.ncbi.nlm.nih.gov/gene/?term=18669' target="_blank"> 18669 </a>	ATP-binding cassette, sub-family B (MDR/TAP), member 1B	protein_coding	protein_coding	0.0397498	1.02794	0.881085	0.999918	Not regulated	5.185	4.188	5.408	4.014	4.56
Abcb4	<a href='https://www.ncbi.nlm.nih.gov/gene/?term=18670' target="_blank"> 18670 </a>	ATP-binding cassette, sub-family B (MDR/TAP), member 4	protein_coding	protein_coding	0.21183	1.15816	0.638894	0.999918	Not regulated	1.643	3.749	1.783	1.254	2.898
Abcb6	<a href='https://www.ncbi.nlm.nih.gov/gene/?term=74104' target="_blank"> 74104 </a>	ATP-binding cassette, sub-family B (MDR/TAP), member 6	protein_coding	protein_coding	-0.23611	-1.17781	0.403079	0.999918	Not regulated	4.413	4.494	4.378	5.688	4.625
Abcb7	<a href='https://www.ncbi.nlm.nih.gov/gene/?term=11306' target="_blank"> 11306 </a>	ATP-binding cassette, sub-family B (MDR/TAP), member 7	protein_coding	protein_coding	0.0169745	1.01184	0.914044	0.999918	Not regulated	15.197	16.473	14.777	13.893	15.43
Abcb8	<a href='https://www.ncbi.nlm.nih.gov/gene/?term=74610' target="_blank"> 74610 </a>	ATP-binding cassette, sub-family B (MDR/TAP), member 8	protein_coding	protein_coding	0.21323	1.15928	0.232907	0.999918	Not regulated	20.829	23.14	30.828	21.604	20.923
Abcb9	<a href='https://www.ncbi.nlm.nih.gov/gene/?term=56325' target="_blank"> 56325 </a>	ATP-binding cassette, sub-family B (MDR/TAP), member 9	protein_coding	protein_coding	-0.106406	-1.07654	0.650117	0.999918	Not regulated	9.07	8.65	10.857	9.652	9.257
Abcc1	<a href='https://www.ncbi.nlm.nih.gov/gene/?term=17250' target="_blank"> 17250 </a>	ATP-binding cassette, sub-family C (CFTR/MRP), member 1	protein_coding	protein_coding	0.102427	1.07358	0.443571	0.999918	Not regulated	30.782	30.555	33.202	29.473	30.473
Abcc10	<a href='https://www.ncbi.nlm.nih.gov/gene/?term=224814' target="_blank"> 224814 </a>	ATP-binding cassette, sub-family C (CFTR/MRP), member 10	protein_coding	protein_coding	-0.114717	-1.08276	0.609053	0.999918	Not regulated	6.016	6.233	6.07	6.571	6.052
Abcc3	<a href='https://www.ncbi.nlm.nih.gov/gene/?term=76408' target="_blank"> 76408 </a>	ATP-binding cassette, sub-family C (CFTR/MRP), member 3	protein_coding	protein_coding	-0.384629	-1.30552	0.240556	0.999918	Not regulated	1.238	1.306	2.257	2.62	2.144
Abcc4	<a href='https://www.ncbi.nlm.nih.gov/gene/?term=239273' target="_blank"> 239273 </a>	ATP-binding cassette, sub-family C (CFTR/MRP), member 4	protein_coding	protein_coding	0.190913	1.14149	0.185751	0.999918	Not regulated	26.013	26.395	30.763	23.704	24.147
Abcc5	<a href='https://www.ncbi.nlm.nih.gov/gene/?term=27416' target="_blank"> 27416 </a>	ATP-binding cassette, sub-family C (CFTR/MRP), member 5	protein_coding	protein_coding	-0.0609159	-1.04313	0.65265	0.999918	Not regulated	67.153	55.185	55.789	66.83	62.161
Abcc6	<a href='https://www.ncbi.nlm.nih.gov/gene/?term=27421' target="_blank"> 27421 </a>	ATP-binding cassette, sub-family C (CFTR/MRP), member 6	protein_coding	protein_coding	-0.107419	-1.0773	0.870518	0.999918	Not regulated	0.262	0.341	0.941	0.305	0.559
Abcc9	<a href='https://www.ncbi.nlm.nih.gov/gene/?term=20928' target="_blank"> 20928 </a>	ATP-binding cassette, sub-family C (CFTR/MRP), member 9	protein_coding	protein_coding	-0.0591879	-1.04188	0.679681	0.999918	Not regulated	19.262	19.836	18.513	19.397	19.905
Abcd1	<a href='https://www.ncbi.nlm.nih.gov/gene/?term=11666' target="_blank"> 11666 </a>	ATP-binding cassette, sub-family D (ALD), member 1	protein_coding	protein_coding	-0.0730104	-1.05191	0.676284	0.999918	Not regulated	12.715	12.679	13.676	13.392	13.565
Abcd2	<a href='https://www.ncbi.nlm.nih.gov/gene/?term=26874' target="_blank"> 26874 </a>	ATP-binding cassette, sub-family D (ALD), member 2	protein_coding	protein_coding	-0.0688673	-1.04889	0.787123	0.999918	Not regulated	3.433	5.732	4.723	5.107	4.427
Abcd3	<a href='https://www.ncbi.nlm.nih.gov/gene/?term=19299' target="_blank"> 19299 </a>	ATP-binding cassette, sub-family D (ALD), member 3	protein_coding	protein_coding	0.0131201	1.00914	0.948714	0.999918	Not regulated	80.532	94.989	70.838	59.957	98.189
Abcd4	<a href='https://www.ncbi.nlm.nih.gov/gene/?term=19300' target="_blank"> 19300 </a>	ATP-binding cassette, sub-family D (ALD), member 4	protein_coding	protein_coding	-0.165337	-1.12143	0.508174	0.999918	Not regulated	7.998	7.558	8.579	9.37	8.22
Abce1	<a href='https://www.ncbi.nlm.nih.gov/gene/?term=24015' target="_blank"> 24015 </a>	ATP-binding cassette, sub-family E (OABP), member 1	protein_coding	protein_coding	-0.011047	-1.00769	0.935866	0.999918	Not regulated	48.142	51.972	50.533	49.314	48.464
Abcf1	<a href='https://www.ncbi.nlm.nih.gov/gene/?term=224742' target="_blank"> 224742 </a>	ATP-binding cassette, sub-family F (GCN20), member 1	protein_coding	protein_coding	0.0418034	1.0294	0.76065	0.999918	Not regulated	60.712	61.922	67.528	62.65	59.596
Abcf2	<a href='https://www.ncbi.nlm.nih.gov/gene/?term=27407' target="_blank"> 27407 </a>	ATP-binding cassette, sub-family F (GCN20), member 2	protein_coding	protein_coding	0.125423	1.09083	0.369885	0.999918	Not regulated	42.779	45.012	47.104	41.866	39.593
Abcf3	<a href='https://www.ncbi.nlm.nih.gov/gene/?term=27406' target="_blank"> 27406 </a>	ATP-binding cassette, sub-family F (GCN20), member 3	protein_coding	protein_coding	-0.00621187	-1.00432	0.965794	0.999918	Not regulated	42.535	42.703	52.649	44.773	41.386
Abcg1	<a href='https://www.ncbi.nlm.nih.gov/gene/?term=11307' target="_blank"> 11307 </a>	ATP binding cassette subfamily G member 1	protein_coding	protein_coding	-0.100137	-1.07188	0.591852	0.999918	Not regulated	6.924	7.225	9.049	7.945	8.538
Abcg2	<a href='https://www.ncbi.nlm.nih.gov/gene/?term=26357' target="_blank"> 26357 </a>	ATP binding cassette subfamily G member 2 (Junior blood group)	protein_coding	protein_coding	0.193801	1.14377	0.234313	0.999918	Not regulated	36.424	50.69	47.913	38.924	39.081
Abcg4	<a href='https://www.ncbi.nlm.nih.gov/gene/?term=192663' target="_blank"> 192663 </a>	ATP binding cassette subfamily G member 4	protein_coding	protein_coding	-0.166699	-1.12249	0.617485	0.999918	Not regulated	2.544	2.102	3.202	4.011	2.978
Abhd1	<a href='https://www.ncbi.nlm.nih.gov/gene/?term=57742' target="_blank"> 57742 </a>	abhydrolase domain containing 1	processed_transcript	processed_transcript	-0.44194	-1.35843	0.404874	0.999918	Not regulated	1.359	1.41	1.748	2.065	1.961
Abhd10	<a href='https://www.ncbi.nlm.nih.gov/gene/?term=213012' target="_blank"> 213012 </a>	abhydrolase domain containing 10	protein_coding	protein_coding	0.0658355	1.04669	0.781781	0.999918	Not regulated	12.408	13.422	16.942	13.188	14.15
Abhd11	<a href='https://www.ncbi.nlm.nih.gov/gene/?term=68758' target="_blank"> 68758 </a>	abhydrolase domain containing 11	protein_coding	protein_coding	0.146645	1.10699	0.578506	0.999918	Not regulated	17.266	16.014	20.56	16.996	15.34
Abhd12	<a href='https://www.ncbi.nlm.nih.gov/gene/?term=76192' target="_blank"> 76192 </a>	abhydrolase domain containing 12	processed_transcript	protein_coding	0.0149391	1.01041	0.916807	0.999918	Not regulated	79.588	90.768	86.39	86.026	84.979
Abhd13	<a href='https://www.ncbi.nlm.nih.gov/gene/?term=68904' target="_blank"> 68904 </a>	abhydrolase domain containing 13	protein_coding	protein_coding	0.0739966	1.05263	0.609713	0.999918	Not regulated	22.551	23.835	23.051	21.872	21.223
Abhd14a	<a href='https://www.ncbi.nlm.nih.gov/gene/?term=68644' target="_blank"> 68644 </a>	abhydrolase domain containing 14A	protein_coding	protein_coding	-0.557192	-1.4714	0.0658604	0.999918	Not regulated	16.739	9.486	13.726	19.391	20.303
Abhd14b	<a href='https://www.ncbi.nlm.nih.gov/gene/?term=76491' target="_blank"> 76491 </a>	abhydrolase domain containing 14b	protein_coding	protein_coding	-0.242474	-1.18302	0.0860429	0.999918	Not regulated	64.561	62.975	69.077	81.179	73.089
Abhd15	<a href='https://www.ncbi.nlm.nih.gov/gene/?term=67477' target="_blank"> 67477 </a>	abhydrolase domain containing 15	protein_coding	protein_coding	0.247572	1.18721	0.53277	0.999918	Not regulated	1.65	1.864	2.414	1.684	1.539
Abhd16a	<a href='https://www.ncbi.nlm.nih.gov/gene/?term=193742' target="_blank"> 193742 </a>	abhydrolase domain containing 16A	retained_intron	protein_coding	-0.0263756	-1.01845	0.856449	0.999918	Not regulated	55.269	53.227	61.587	58.483	54.08
Abhd17a	<a href='https://www.ncbi.nlm.nih.gov/gene/?term=216169' target="_blank"> 216169 </a>	abhydrolase domain containing 17A	protein_coding	protein_coding	0.149981	1.10955	0.374493	0.999918	Not regulated	57.926	62.789	56.552	57.204	47.353
Abhd17b	<a href='https://www.ncbi.nlm.nih.gov/gene/?term=226016' target="_blank"> 226016 </a>	abhydrolase domain containing 17B	protein_coding	protein_coding	0.0560571	1.03962	0.783448	0.999918	Not regulated	20.397	22.674	23.29	21.275	19.511
Abhd17c	<a href='https://www.ncbi.nlm.nih.gov/gene/?term=70178' target="_blank"> 70178 </a>	abhydrolase domain containing 17C	protein_coding	protein_coding	0.201013	1.1495	0.308022	0.999918	Not regulated	23.734	21.2	22.181	19.786	18.183
Abhd18	<a href='https://www.ncbi.nlm.nih.gov/gene/?term=269423' target="_blank"> 269423 </a>	abhydrolase domain containing 18			-0.1735	-1.12779	0.451681	0.999918	Not regulated	5.577	6.331	6.306	7.584	7.436
Abhd2	<a href='https://www.ncbi.nlm.nih.gov/gene/?term=54608' target="_blank"> 54608 </a>	abhydrolase domain containing 2	protein_coding	protein_coding	0.221073	1.1656	0.262489	0.999918	Not regulated	711.368	792.197	885.213	725.067	625.31
Abhd3	<a href='https://www.ncbi.nlm.nih.gov/gene/?term=106861' target="_blank"> 106861 </a>	abhydrolase domain containing 3	protein_coding	protein_coding	0.227625	1.17091	0.344855	0.999918	Not regulated	14.99	16.361	17.686	15.703	11.772
Abhd4	<a href='https://www.ncbi.nlm.nih.gov/gene/?term=105501' target="_blank"> 105501 </a>	abhydrolase domain containing 4	protein_coding	protein_coding	-0.0677162	-1.04806	0.625077	0.999918	Not regulated	90.747	77.265	91.376	93.259	92.034
Abhd5	<a href='https://www.ncbi.nlm.nih.gov/gene/?term=67469' target="_blank"> 67469 </a>	abhydrolase domain containing 5	protein_coding	protein_coding	0.0955871	1.0685	0.504627	0.999918	Not regulated	71.282	81.723	73.135	67.512	70.004
Abhd6	<a href='https://www.ncbi.nlm.nih.gov/gene/?term=66082' target="_blank"> 66082 </a>	abhydrolase domain containing 6	protein_coding	protein_coding	0.0421155	1.02962	0.797865	0.999918	Not regulated	25.848	27.561	27.524	26.8	23.34
Abhd8	<a href='https://www.ncbi.nlm.nih.gov/gene/?term=64296' target="_blank"> 64296 </a>	abhydrolase domain containing 8	protein_coding	protein_coding	-0.019328	-1.01349	0.895374	0.999918	Not regulated	80.626	90.829	90.916	95.826	79.061
Abi1	<a href='https://www.ncbi.nlm.nih.gov/gene/?term=11308' target="_blank"> 11308 </a>	abl interactor 1	protein_coding	protein_coding	0.010506	1.00731	0.939484	0.999918	Not regulated	90.616	92.645	88.487	86.292	86.164
Abi2	<a href='https://www.ncbi.nlm.nih.gov/gene/?term=329165' target="_blank"> 329165 </a>	abl interactor 2	protein_coding	protein_coding	0.154365	1.11293	0.298924	0.999918	Not regulated	20	26.235	24.689	21.235	20.721
Abi3	<a href='https://www.ncbi.nlm.nih.gov/gene/?term=66610' target="_blank"> 66610 </a>	ABI family member 3	protein_coding	protein_coding	0.0350602	1.0246	0.886118	0.999918	Not regulated	11.348	14.537	14.951	9.89	11.036
Abi3bp	<a href='https://www.ncbi.nlm.nih.gov/gene/?term=320712' target="_blank"> 320712 </a>	ABI family member 3 binding protein	protein_coding	protein_coding	-0.108445	-1.07807	0.682464	0.999918	Not regulated	69.114	69.054	149.154	87.735	111.006
Abitram	<a href='https://www.ncbi.nlm.nih.gov/gene/?term=230234' target="_blank"> 230234 </a>	actin binding transcription modulator			0.1325	1.09619	0.498501	0.999918	Not regulated	9.154	9.437	9.278	8.814	7.669
Abl1	<a href='https://www.ncbi.nlm.nih.gov/gene/?term=11350' target="_blank"> 11350 </a>	c-abl oncogene 1, non-receptor tyrosine kinase	retained_intron	protein_coding	0.039627	1.02785	0.766379	0.999918	Not regulated	42.808	43.404	45.841	44.055	42.16
Abl2	<a href='https://www.ncbi.nlm.nih.gov/gene/?term=11352' target="_blank"> 11352 </a>	v-abl Abelson murine leukemia viral oncogene 2 (arg, Abelson-related gene)	protein_coding	protein_coding	0.412757	1.33123	0.00652859	0.369569	Not regulated	17.19	20.203	22.597	13.874	15.777
Ablim1	<a href='https://www.ncbi.nlm.nih.gov/gene/?term=226251' target="_blank"> 226251 </a>	actin-binding LIM protein 1	protein_coding	protein_coding	0.0940497	1.06736	0.543631	0.999918	Not regulated	76.695	82.106	69.913	65.747	73.34
Ablim2	<a href='https://www.ncbi.nlm.nih.gov/gene/?term=231148' target="_blank"> 231148 </a>	actin-binding LIM protein 2	protein_coding	protein_coding	0.12246	1.08859	0.705624	0.999918	Not regulated	5.608	8.421	6.185	5.044	7.684
Ablim3	<a href='https://www.ncbi.nlm.nih.gov/gene/?term=319713' target="_blank"> 319713 </a>	actin binding LIM protein family, member 3	protein_coding	protein_coding	0.102871	1.07391	0.77435	0.999918	Not regulated	1.143	1.317	1.505	1.073	1.339
Abr	<a href='https://www.ncbi.nlm.nih.gov/gene/?term=109934' target="_blank"> 109934 </a>	active BCR-related gene	protein_coding	protein_coding	0.404588	1.32371	0.0141853	0.568119	Not regulated	222.881	234.122	269.724	153.887	188.863
Abra	<a href='https://www.ncbi.nlm.nih.gov/gene/?term=223513' target="_blank"> 223513 </a>	actin-binding Rho activating protein	protein_coding	protein_coding	0.145009	1.10574	0.80312	0.999918	Not regulated	2.442	3.537	0.599	1.438	2.438
Abracl	<a href='https://www.ncbi.nlm.nih.gov/gene/?term=73112' target="_blank"> 73112 </a>	ABRA C-terminal like	protein_coding	protein_coding	-0.131484	-1.09542	0.618686	0.999918	Not regulated	34.512	32.837	38.64	34.396	36.317
Abraxas1	<a href='https://www.ncbi.nlm.nih.gov/gene/?term=70681' target="_blank"> 70681 </a>	BRCA1 A complex subunit			-0.235613	-1.17741	0.449384	0.999918	Not regulated	4.751	6.354	6.401	7.111	6.644
Abraxas2	<a href='https://www.ncbi.nlm.nih.gov/gene/?term=109359' target="_blank"> 109359 </a>	BRISC complex subunit			-0.0180237	-1.01257	0.91498	0.999918	Not regulated	18.65	19.95	18.407	19.506	20.002
Abt1	<a href='https://www.ncbi.nlm.nih.gov/gene/?term=30946' target="_blank"> 30946 </a>	activator of basal transcription 1	protein_coding	protein_coding	0.150632	1.11006	0.547759	0.999918	Not regulated	4.561	4.503	4.764	4.041	4.141
Abtb1	<a href='https://www.ncbi.nlm.nih.gov/gene/?term=80283' target="_blank"> 80283 </a>	ankyrin repeat and BTB (POZ) domain containing 1	protein_coding	protein_coding	-0.0853908	-1.06098	0.668068	0.999918	Not regulated	17.337	19.49	19.433	20.676	18.234
Abtb2	<a href='https://www.ncbi.nlm.nih.gov/gene/?term=99382' target="_blank"> 99382 </a>	ankyrin repeat and BTB (POZ) domain containing 2	protein_coding	protein_coding	0.131395	1.09535	0.510484	0.999918	Not regulated	10.137	8.663	11.639	9.47	8.545
AC020971.1	<a href='https://www.ncbi.nlm.nih.gov/gene/?term=NA' target="_blank"> NA </a>				-0.358797	-1.28236	0.54625	0.999918	Not regulated	0.949	0.854	1.227	1.529	1.031
AC109619.1	<a href='https://www.ncbi.nlm.nih.gov/gene/?term=NA' target="_blank"> NA </a>				-0.289106	-1.22188	0.660189	0.999918	Not regulated	2.107	0.953	4.171	3.567	2.165
AC124742.1	<a href='https://www.ncbi.nlm.nih.gov/gene/?term=NA' target="_blank"> NA </a>				-0.191186	-1.1417	0.661852	0.999918	Not regulated	14.846	18.191	21.347	24.07	16.219
AC142112.1	<a href='https://www.ncbi.nlm.nih.gov/gene/?term=NA' target="_blank"> NA </a>				7.25443	152.687	0.00666519	0.372043	Not regulated	0	0	2.737	0	0
AC156546.1	<a href='https://www.ncbi.nlm.nih.gov/gene/?term=NA' target="_blank"> NA </a>				-0.374828	-1.29668	0.136701	0.999918	Not regulated	6.928	7.048	5.61	9.605	6.957
AC159819.1	<a href='https://www.ncbi.nlm.nih.gov/gene/?term=NA' target="_blank"> NA </a>				-0.128372	-1.09306	0.6787	0.999918	Not regulated	11.864	10.554	11.383	12.912	11.346
AC160336.1	<a href='https://www.ncbi.nlm.nih.gov/gene/?term=NA' target="_blank"> NA </a>				0.0117724	1.00819	0.975944	0.999918	Not regulated	0.059	0.073	0.044	0.068	0.046
AC160405.1	<a href='https://www.ncbi.nlm.nih.gov/gene/?term=NA' target="_blank"> NA </a>				-0.0395696	-1.02781	0.937382	0.999918	Not regulated	9.153	14.594	13.107	14.809	9.845
AC169509.1	<a href='https://www.ncbi.nlm.nih.gov/gene/?term=NA' target="_blank"> NA </a>				0.955935	1.93984	0.148082	0.999918	Not regulated	2.431	1.572	1.816	1.147	0.866
Acaa1a	<a href='https://www.ncbi.nlm.nih.gov/gene/?term=113868' target="_blank"> 113868 </a>	acetyl-Coenzyme A acyltransferase 1A	protein_coding	protein_coding	-0.296823	-1.22844	0.0427082	0.985443	Not regulated	49.615	53.792	56.332	63.434	58.187
Acaa2	<a href='https://www.ncbi.nlm.nih.gov/gene/?term=52538' target="_blank"> 52538 </a>	acetyl-Coenzyme A acyltransferase 2 (mitochondrial 3-oxoacyl-Coenzyme A thiolase)	protein_coding	protein_coding	0.114569	1.08265	0.521984	0.999918	Not regulated	87.555	91.209	128.951	85.699	101.16
Acaca	<a href='https://www.ncbi.nlm.nih.gov/gene/?term=107476' target="_blank"> 107476 </a>	acetyl-Coenzyme A carboxylase alpha	protein_coding	protein_coding	0.0583767	1.04129	0.722592	0.999918	Not regulated	24.966	26.021	22.702	26.028	21.422
Acacb	<a href='https://www.ncbi.nlm.nih.gov/gene/?term=100705' target="_blank"> 100705 </a>	acetyl-Coenzyme A carboxylase beta	protein_coding	protein_coding	0.132027	1.09583	0.488213	0.999918	Not regulated	16.73	20.98	17.242	15.256	19.907
Acad10	<a href='https://www.ncbi.nlm.nih.gov/gene/?term=71985' target="_blank"> 71985 </a>	acyl-Coenzyme A dehydrogenase family, member 10	protein_coding	protein_coding	0.161874	1.11874	0.41044	0.999918	Not regulated	14.402	16.213	14.626	12.833	12.968
Acad11	<a href='https://www.ncbi.nlm.nih.gov/gene/?term=102632' target="_blank"> 102632 </a>	acyl-Coenzyme A dehydrogenase family, member 11	protein_coding	protein_coding	0.179792	1.13272	0.209437	0.999918	Not regulated	73.38	88.527	85.132	79.17	67.211
Acad12	<a href='https://www.ncbi.nlm.nih.gov/gene/?term=338350' target="_blank"> 338350 </a>	acyl-Coenzyme A dehydrogenase family, member 12	protein_coding	protein_coding	-0.0572767	-1.0405	0.808157	0.999918	Not regulated	6.529	5.804	6.838	6.349	6.949
Acad8	<a href='https://www.ncbi.nlm.nih.gov/gene/?term=66948' target="_blank"> 66948 </a>	acyl-Coenzyme A dehydrogenase family, member 8	protein_coding	protein_coding	-0.0655171	-1.04646	0.691584	0.999918	Not regulated	26.096	34.791	33.131	32.23	32.604
Acad9	<a href='https://www.ncbi.nlm.nih.gov/gene/?term=229211' target="_blank"> 229211 </a>	acyl-Coenzyme A dehydrogenase family, member 9	protein_coding	protein_coding	0.00768138	1.00534	0.96339	0.999918	Not regulated	21.459	20.822	23.656	18.541	22.227
Acadl	<a href='https://www.ncbi.nlm.nih.gov/gene/?term=11363' target="_blank"> 11363 </a>	acyl-Coenzyme A dehydrogenase, long-chain	protein_coding	protein_coding	0.234338	1.17637	0.129257	0.999918	Not regulated	127.89	161.582	147.297	112.831	130.139
Acadm	<a href='https://www.ncbi.nlm.nih.gov/gene/?term=11364' target="_blank"> 11364 </a>	acyl-Coenzyme A dehydrogenase, medium chain	retained_intron	protein_coding	-0.00254447	-1.00177	0.986584	0.999918	Not regulated	73.794	75.803	83.853	76.427	84.888
Acads	<a href='https://www.ncbi.nlm.nih.gov/gene/?term=11409' target="_blank"> 11409 </a>	acyl-Coenzyme A dehydrogenase, short chain	retained_intron	protein_coding	0.0757868	1.05394	0.719142	0.999918	Not regulated	19.012	20.041	22.904	18.453	19.678
Acadsb	<a href='https://www.ncbi.nlm.nih.gov/gene/?term=66885' target="_blank"> 66885 </a>	acyl-Coenzyme A dehydrogenase, short/branched chain	protein_coding	protein_coding	0.0845347	1.06035	0.564824	0.999918	Not regulated	109.955	128.571	129.57	104.706	120.685
Acadvl	<a href='https://www.ncbi.nlm.nih.gov/gene/?term=11370' target="_blank"> 11370 </a>	acyl-Coenzyme A dehydrogenase, very long chain	protein_coding	protein_coding	0.211422	1.15783	0.141644	0.999918	Not regulated	91.01	105.109	103.408	83.853	87.85
Acan	<a href='https://www.ncbi.nlm.nih.gov/gene/?term=11595' target="_blank"> 11595 </a>	aggrecan	protein_coding	protein_coding	-1.41128	-2.65973	0.0172017	0.634956	Not regulated	0.202	0.133	0.255	0.684	0.749
Acap2	<a href='https://www.ncbi.nlm.nih.gov/gene/?term=78618' target="_blank"> 78618 </a>	ArfGAP with coiled-coil, ankyrin repeat and PH domains 2	protein_coding	protein_coding	0.0728037	1.05176	0.6327	0.999918	Not regulated	41.656	46.651	49.99	39.014	46.863
Acap3	<a href='https://www.ncbi.nlm.nih.gov/gene/?term=140500' target="_blank"> 140500 </a>	ArfGAP with coiled-coil, ankyrin repeat and PH domains 3	protein_coding	protein_coding	0.202543	1.15072	0.279493	0.999918	Not regulated	17.679	17.725	25.87	20.112	14.762
Acat1	<a href='https://www.ncbi.nlm.nih.gov/gene/?term=110446' target="_blank"> 110446 </a>	acetyl-Coenzyme A acetyltransferase 1	protein_coding	protein_coding	0.0414488	1.02915	0.793983	0.999918	Not regulated	63.681	78.514	81.736	61.429	75.529
Acat2	<a href='https://www.ncbi.nlm.nih.gov/gene/?term=110460' target="_blank"> 110460 </a>	acetyl-Coenzyme A acetyltransferase 2	protein_coding	protein_coding	0.148689	1.10856	0.457243	0.999918	Not regulated	18.959	16.951	17.416	14.881	16.395
Acat3	<a href='https://www.ncbi.nlm.nih.gov/gene/?term=224530' target="_blank"> 224530 </a>	acetyl-Coenzyme A acetyltransferase 3	protein_coding	protein_coding	0.356074	1.27994	0.206237	0.999918	Not regulated	7.719	9.69	7.715	6.304	6.37
Acbd3	<a href='https://www.ncbi.nlm.nih.gov/gene/?term=170760' target="_blank"> 170760 </a>	acyl-Coenzyme A binding domain containing 3	protein_coding	protein_coding	-0.0141297	-1.00984	0.921828	0.999918	Not regulated	40.607	39.203	36.662	40.395	36.62
Acbd4	<a href='https://www.ncbi.nlm.nih.gov/gene/?term=67131' target="_blank"> 67131 </a>	acyl-Coenzyme A binding domain containing 4	protein_coding	protein_coding	0.0169643	1.01183	0.933207	0.999918	Not regulated	37.694	42.967	45.65	35.337	45.111
Acbd5	<a href='https://www.ncbi.nlm.nih.gov/gene/?term=74159' target="_blank"> 74159 </a>	acyl-Coenzyme A binding domain containing 5	protein_coding	protein_coding	0.00779272	1.00542	0.957229	0.999918	Not regulated	37.672	43.666	42	39.985	40.738
Acbd6	<a href='https://www.ncbi.nlm.nih.gov/gene/?term=72482' target="_blank"> 72482 </a>	acyl-Coenzyme A binding domain containing 6	protein_coding	protein_coding	0.0813756	1.05803	0.668132	0.999918	Not regulated	45.671	43.426	47.729	42.724	43.192
Accs	<a href='https://www.ncbi.nlm.nih.gov/gene/?term=329470' target="_blank"> 329470 </a>	1-aminocyclopropane-1-carboxylate synthase (non-functional)	protein_coding	protein_coding	-0.161267	-1.11827	0.512178	0.999918	Not regulated	7.729	7.259	7.22	6.956	7.627
Acd	<a href='https://www.ncbi.nlm.nih.gov/gene/?term=497652' target="_blank"> 497652 </a>	adrenocortical dysplasia	protein_coding	protein_coding	0.0402255	1.02827	0.871921	0.999918	Not regulated	14.677	14.569	17.193	15.015	13.832
Ace	<a href='https://www.ncbi.nlm.nih.gov/gene/?term=11421' target="_blank"> 11421 </a>	angiotensin I converting enzyme (peptidyl-dipeptidase A) 1	protein_coding	protein_coding	0.198041	1.14714	0.290447	0.999918	Not regulated	61.727	81.754	100.319	64.224	74.517
Ace2	<a href='https://www.ncbi.nlm.nih.gov/gene/?term=70008' target="_blank"> 70008 </a>	angiotensin I converting enzyme (peptidyl-dipeptidase A) 2	protein_coding	protein_coding	-0.0551388	-1.03896	0.83211	0.999918	Not regulated	4.684	5.79	4.943	6.113	5.136
Acer2	<a href='https://www.ncbi.nlm.nih.gov/gene/?term=230379' target="_blank"> 230379 </a>	alkaline ceramidase 2	protein_coding	protein_coding	0.177135	1.13064	0.243278	0.999918	Not regulated	52.339	50.352	43.455	45.652	39.588
Acer3	<a href='https://www.ncbi.nlm.nih.gov/gene/?term=66190' target="_blank"> 66190 </a>	alkaline ceramidase 3	protein_coding	protein_coding	0.460852	1.37635	0.0435682	0.986277	Not regulated	16.892	15.545	29.422	15.208	15.83
Ache	<a href='https://www.ncbi.nlm.nih.gov/gene/?term=11423' target="_blank"> 11423 </a>	acetylcholinesterase	protein_coding	protein_coding	-0.480258	-1.39499	0.18032	0.999918	Not regulated	2.441	1.94	2.446	3.217	2.927
Acin1	<a href='https://www.ncbi.nlm.nih.gov/gene/?term=56215' target="_blank"> 56215 </a>	apoptotic chromatin condensation inducer 1	protein_coding	protein_coding	0.0786259	1.05601	0.569304	0.999918	Not regulated	126.344	119.88	131.269	122.206	116.655
Ackr1	<a href='https://www.ncbi.nlm.nih.gov/gene/?term=13349' target="_blank"> 13349 </a>	atypical chemokine receptor 1 (Duffy blood group)	processed_transcript	protein_coding	-0.415346	-1.33362	0.349438	0.999918	Not regulated	2.607	2.497	3.974	4.926	3.038
Ackr2	<a href='https://www.ncbi.nlm.nih.gov/gene/?term=59289' target="_blank"> 59289 </a>	atypical chemokine receptor 2	protein_coding	protein_coding	0.197207	1.14648	0.564858	0.999918	Not regulated	2.564	2.545	2.057	2.125	1.989
Ackr3	<a href='https://www.ncbi.nlm.nih.gov/gene/?term=12778' target="_blank"> 12778 </a>	atypical chemokine receptor 3	protein_coding	protein_coding	0.0841045	1.06003	0.572431	0.999918	Not regulated	27.787	31.844	29.194	29.797	25.933
Ackr4	<a href='https://www.ncbi.nlm.nih.gov/gene/?term=252837' target="_blank"> 252837 </a>	atypical chemokine receptor 4	processed_transcript	protein_coding	-0.084321	-1.06019	0.799664	0.999918	Not regulated	4.464	5.141	7.782	5.869	6.367
Acly	<a href='https://www.ncbi.nlm.nih.gov/gene/?term=104112' target="_blank"> 104112 </a>	ATP citrate lyase	protein_coding	protein_coding	0.0814301	1.05807	0.545661	0.999918	Not regulated	64.226	64.59	68.629	63.886	62.655
Acnat1	<a href='https://www.ncbi.nlm.nih.gov/gene/?term=230161' target="_blank"> 230161 </a>	acyl-coenzyme A amino acid N-acyltransferase 1	protein_coding	protein_coding	0.041611	1.02926	0.889817	0.999918	Not regulated	9.215	9.934	10.346	10.14	10.063
Aco1	<a href='https://www.ncbi.nlm.nih.gov/gene/?term=11428' target="_blank"> 11428 </a>	aconitase 1	protein_coding	protein_coding	0.0532166	1.03758	0.708176	0.999918	Not regulated	49.653	54.074	62.558	50.855	53.475
Aco2	<a href='https://www.ncbi.nlm.nih.gov/gene/?term=11429' target="_blank"> 11429 </a>	aconitase 2, mitochondrial	protein_coding	protein_coding	0.0969988	1.06955	0.546062	0.999918	Not regulated	195.355	217.99	218.408	177.828	209.314
Acot1	<a href='https://www.ncbi.nlm.nih.gov/gene/?term=26897' target="_blank"> 26897 </a>	acyl-CoA thioesterase 1	protein_coding	protein_coding	0.252562	1.19132	0.231772	0.999918	Not regulated	38.806	48.968	43.3	33.832	38.297
Acot11	<a href='https://www.ncbi.nlm.nih.gov/gene/?term=329910' target="_blank"> 329910 </a>	acyl-CoA thioesterase 11	protein_coding	protein_coding	0.201719	1.15007	0.1529	0.999918	Not regulated	33.7	33.36	31.151	27.681	28.257
Acot13	<a href='https://www.ncbi.nlm.nih.gov/gene/?term=66834' target="_blank"> 66834 </a>	acyl-CoA thioesterase 13	protein_coding	protein_coding	-0.180619	-1.13337	0.411626	0.999918	Not regulated	49.831	55.665	48.13	55.173	59.886
Acot2	<a href='https://www.ncbi.nlm.nih.gov/gene/?term=171210' target="_blank"> 171210 </a>	acyl-CoA thioesterase 2	protein_coding	protein_coding	0.0873885	1.06245	0.648001	0.999918	Not regulated	20.896	25.285	26.35	22.547	22.153
Acot4	<a href='https://www.ncbi.nlm.nih.gov/gene/?term=171282' target="_blank"> 171282 </a>	acyl-CoA thioesterase 4	protein_coding	protein_coding	0.0219815	1.01535	0.960849	0.999918	Not regulated	0.674	1.093	0.607	0.868	0.821
Acot6	<a href='https://www.ncbi.nlm.nih.gov/gene/?term=217700' target="_blank"> 217700 </a>	acyl-CoA thioesterase 6	protein_coding	protein_coding	-0.215027	-1.16073	0.44272	0.999918	Not regulated	4.401	4.836	3.952	5.105	4.967
Acot7	<a href='https://www.ncbi.nlm.nih.gov/gene/?term=70025' target="_blank"> 70025 </a>	acyl-CoA thioesterase 7	protein_coding	protein_coding	0.196509	1.14592	0.184521	0.999918	Not regulated	68.037	72.087	66.766	64.206	56.511
Acot8	<a href='https://www.ncbi.nlm.nih.gov/gene/?term=170789' target="_blank"> 170789 </a>	acyl-CoA thioesterase 8	retained_intron	protein_coding	-0.103955	-1.07472	0.705225	0.999918	Not regulated	15.099	17.149	18.26	17.754	18.831
Acot9	<a href='https://www.ncbi.nlm.nih.gov/gene/?term=56360' target="_blank"> 56360 </a>	acyl-CoA thioesterase 9	processed_transcript	protein_coding	0.244582	1.18475	0.17145	0.999918	Not regulated	31.179	35.14	32.837	24.838	29.601
Acox1	<a href='https://www.ncbi.nlm.nih.gov/gene/?term=11430' target="_blank"> 11430 </a>	acyl-Coenzyme A oxidase 1, palmitoyl	protein_coding	protein_coding	0.217916	1.16305	0.163273	0.999918	Not regulated	148.562	161.411	139.146	130.844	120.621
Acox2	<a href='https://www.ncbi.nlm.nih.gov/gene/?term=93732' target="_blank"> 93732 </a>	acyl-Coenzyme A oxidase 2, branched chain	protein_coding	protein_coding	0.553835	1.46798	0.155462	0.999918	Not regulated	3.032	2.234	2.36	1.384	1.67
Acox3	<a href='https://www.ncbi.nlm.nih.gov/gene/?term=80911' target="_blank"> 80911 </a>	acyl-Coenzyme A oxidase 3, pristanoyl	protein_coding	protein_coding	-0.0588401	-1.04163	0.679817	0.999918	Not regulated	25.779	24.672	27.459	28.232	27.353
Acoxl	<a href='https://www.ncbi.nlm.nih.gov/gene/?term=74121' target="_blank"> 74121 </a>	acyl-Coenzyme A oxidase-like	protein_coding	protein_coding	-0.24079	-1.18164	0.312741	0.999918	Not regulated	50.534	65.406	30.725	55.283	64.61
Acp1	<a href='https://www.ncbi.nlm.nih.gov/gene/?term=11431' target="_blank"> 11431 </a>	acid phosphatase 1, soluble	protein_coding	protein_coding	0.178517	1.13172	0.352383	0.999918	Not regulated	22.585	19.224	32.327	22.958	24.39
Acp2	<a href='https://www.ncbi.nlm.nih.gov/gene/?term=11432' target="_blank"> 11432 </a>	acid phosphatase 2, lysosomal	protein_coding	protein_coding	-0.0169903	-1.01185	0.903629	0.999918	Not regulated	31.651	33.745	37.301	34.577	34.601
Acp5	<a href='https://www.ncbi.nlm.nih.gov/gene/?term=11433' target="_blank"> 11433 </a>	acid phosphatase 5, tartrate resistant	protein_coding	protein_coding	-0.0494356	-1.03486	0.86811	0.999918	Not regulated	9.94	10.651	10.963	10.657	11.639
Acp6	<a href='https://www.ncbi.nlm.nih.gov/gene/?term=66659' target="_blank"> 66659 </a>	acid phosphatase 6, lysophosphatidic	protein_coding	protein_coding	-0.0884484	-1.06323	0.699864	0.999918	Not regulated	18.156	22.17	20.801	21.266	20.285
Acpp	<a href='https://www.ncbi.nlm.nih.gov/gene/?term=56318' target="_blank"> 56318 </a>	acid phosphatase, prostate	protein_coding	protein_coding	-0.115236	-1.08315	0.778307	0.999918	Not regulated	1.358	0.865	0.993	0.834	1.5
Acrbp	<a href='https://www.ncbi.nlm.nih.gov/gene/?term=54137' target="_blank"> 54137 </a>	proacrosin binding protein	protein_coding	protein_coding	-0.0876272	-1.06262	0.80119	0.999918	Not regulated	10.36	10.652	7.873	9.912	8.614
Acsbg1	<a href='https://www.ncbi.nlm.nih.gov/gene/?term=94180' target="_blank"> 94180 </a>	acyl-CoA synthetase bubblegum family member 1	protein_coding	protein_coding	0.412898	1.33136	0.252883	0.999918	Not regulated	1.969	2.446	3.012	2.049	1.611
Acsf2	<a href='https://www.ncbi.nlm.nih.gov/gene/?term=264895' target="_blank"> 264895 </a>	acyl-CoA synthetase family member 2	protein_coding	protein_coding	0.00353963	1.00246	0.981286	0.999918	Not regulated	28.494	31.525	35.781	30.124	31.879
Acsf3	<a href='https://www.ncbi.nlm.nih.gov/gene/?term=257633' target="_blank"> 257633 </a>	acyl-CoA synthetase family member 3	protein_coding	protein_coding	0.214534	1.16033	0.407231	0.999918	Not regulated	9.183	13.106	11.714	9.118	10.065
Acsl1	<a href='https://www.ncbi.nlm.nih.gov/gene/?term=14081' target="_blank"> 14081 </a>	acyl-CoA synthetase long-chain family member 1	protein_coding	protein_coding	0.149939	1.10952	0.365245	0.999918	Not regulated	30.743	40.105	44.745	32.354	36.457
Acsl3	<a href='https://www.ncbi.nlm.nih.gov/gene/?term=74205' target="_blank"> 74205 </a>	acyl-CoA synthetase long-chain family member 3	protein_coding	protein_coding	-0.0810931	-1.05782	0.556602	0.999918	Not regulated	63.539	63.51	73.605	66.432	69.089
Acsl4	<a href='https://www.ncbi.nlm.nih.gov/gene/?term=50790' target="_blank"> 50790 </a>	acyl-CoA synthetase long-chain family member 4	protein_coding	protein_coding	0.0717145	1.05096	0.632196	0.999918	Not regulated	26.132	25.111	26.674	22.347	25.177
Acsl5	<a href='https://www.ncbi.nlm.nih.gov/gene/?term=433256' target="_blank"> 433256 </a>	acyl-CoA synthetase long-chain family member 5	protein_coding	protein_coding	0.047929	1.03378	0.76142	0.999918	Not regulated	23.802	19.17	21.527	20.514	20.86
Acsl6	<a href='https://www.ncbi.nlm.nih.gov/gene/?term=216739' target="_blank"> 216739 </a>	acyl-CoA synthetase long-chain family member 6	protein_coding	protein_coding	0.212548	1.15873	0.206945	0.999918	Not regulated	347.343	367.639	315.938	289.945	286.466
Acss1	<a href='https://www.ncbi.nlm.nih.gov/gene/?term=68738' target="_blank"> 68738 </a>	acyl-CoA synthetase short-chain family member 1	protein_coding	protein_coding	-0.065624	-1.04654	0.79229	0.999918	Not regulated	5.449	5.271	6.881	6.481	5.869
Acss2	<a href='https://www.ncbi.nlm.nih.gov/gene/?term=60525' target="_blank"> 60525 </a>	acyl-CoA synthetase short-chain family member 2	protein_coding	protein_coding	0.0184994	1.01291	0.940102	0.999918	Not regulated	8.009	8.966	9.246	9.671	7.055
Acss3	<a href='https://www.ncbi.nlm.nih.gov/gene/?term=380660' target="_blank"> 380660 </a>	acyl-CoA synthetase short-chain family member 3	protein_coding	protein_coding	-0.281188	-1.2152	0.414241	0.999918	Not regulated	6.633	7.603	5.993	4.664	10.631
Acta1	<a href='https://www.ncbi.nlm.nih.gov/gene/?term=11459' target="_blank"> 11459 </a>	actin alpha 1, skeletal muscle	protein_coding	protein_coding	0.269148	1.2051	0.519397	0.999918	Not regulated	177.287	372.09	149.922	90.418	287.752
Acta2	<a href='https://www.ncbi.nlm.nih.gov/gene/?term=11475' target="_blank"> 11475 </a>	actin alpha 2, smooth muscle, aorta	protein_coding	protein_coding	-0.146609	-1.10696	0.392767	0.999918	Not regulated	267.118	256.627	364.224	302.488	345.229
Actb	<a href='https://www.ncbi.nlm.nih.gov/gene/?term=11461' target="_blank"> 11461 </a>	actin, beta	protein_coding	protein_coding	-0.132311	-1.09605	0.499701	0.999918	Not regulated	1216.68	1337.13	1629.75	1318.25	1669.32
Actc1	<a href='https://www.ncbi.nlm.nih.gov/gene/?term=11464' target="_blank"> 11464 </a>	actin, alpha, cardiac muscle 1	protein_coding	protein_coding	-0.0551864	-1.03899	0.942489	0.999918	Not regulated	0.61	2.942	0.845	0.658	2.339
Actg1	<a href='https://www.ncbi.nlm.nih.gov/gene/?term=11465' target="_blank"> 11465 </a>	actin, gamma, cytoplasmic 1	protein_coding	protein_coding	-0.118434	-1.08556	0.612531	0.999918	Not regulated	1349.34	1420.14	2362.34	1761.35	1901.45
Actg2	<a href='https://www.ncbi.nlm.nih.gov/gene/?term=11468' target="_blank"> 11468 </a>	actin, gamma 2, smooth muscle, enteric	protein_coding	protein_coding	0.330083	1.25709	0.244606	0.999918	Not regulated	11.82	13.218	12.925	11.061	9.762
Actg-ps1	<a href='https://www.ncbi.nlm.nih.gov/gene/?term=621269' target="_blank"> 621269 </a>	actin, gamma, pseudogene 1	processed_pseudogene	processed_pseudogene	-0.197421	-1.14665	0.757316	0.999918	Not regulated	1.682	0.949	1.7	2.047	1.216
Actl6a	<a href='https://www.ncbi.nlm.nih.gov/gene/?term=56456' target="_blank"> 56456 </a>	actin-like 6A	protein_coding	protein_coding	0.0208811	1.01458	0.921624	0.999918	Not regulated	19.317	20.286	22.423	19.33	20.718
Actn1	<a href='https://www.ncbi.nlm.nih.gov/gene/?term=109711' target="_blank"> 109711 </a>	actinin, alpha 1	protein_coding	protein_coding	-0.0206878	-1.01444	0.89494	0.999918	Not regulated	158.741	142.962	180.502	153.256	160.264
Actn2	<a href='https://www.ncbi.nlm.nih.gov/gene/?term=11472' target="_blank"> 11472 </a>	actinin alpha 2	protein_coding	protein_coding	0.111572	1.08041	0.776676	0.999918	Not regulated	9.527	14.458	6.96	4.843	13.94
Actn3	<a href='https://www.ncbi.nlm.nih.gov/gene/?term=11474' target="_blank"> 11474 </a>	actinin alpha 3	processed_transcript	protein_coding	0.499712	1.41393	0.311188	0.999918	Not regulated	19.455	45.924	13.945	7.272	27.429
Actn4	<a href='https://www.ncbi.nlm.nih.gov/gene/?term=60595' target="_blank"> 60595 </a>	actinin alpha 4	protein_coding	protein_coding	-0.0144175	-1.01004	0.926177	0.999918	Not regulated	252.499	237.179	263.526	248.041	253.847
Actr10	<a href='https://www.ncbi.nlm.nih.gov/gene/?term=56444' target="_blank"> 56444 </a>	ARP10 actin-related protein 10	protein_coding	protein_coding	0.165442	1.12151	0.248534	0.999918	Not regulated	92.693	108.207	105.645	99.059	86.643
Actr1a	<a href='https://www.ncbi.nlm.nih.gov/gene/?term=54130' target="_blank"> 54130 </a>	ARP1 actin-related protein 1A, centractin alpha	protein_coding	protein_coding	0.0607161	1.04298	0.654859	0.999918	Not regulated	91.494	100.959	104.103	95.309	93.019
Actr1b	<a href='https://www.ncbi.nlm.nih.gov/gene/?term=226977' target="_blank"> 226977 </a>	ARP1 actin-related protein 1B, centractin beta	protein_coding	protein_coding	0.0985935	1.07073	0.470677	0.999918	Not regulated	60.523	62.346	64.997	55.814	54.612
Actr2	<a href='https://www.ncbi.nlm.nih.gov/gene/?term=66713' target="_blank"> 66713 </a>	ARP2 actin-related protein 2	protein_coding	protein_coding	0.0556933	1.03936	0.692022	0.999918	Not regulated	99.335	105.323	110.188	99.333	98.766
Actr3	<a href='https://www.ncbi.nlm.nih.gov/gene/?term=74117' target="_blank"> 74117 </a>	ARP3 actin-related protein 3	protein_coding	protein_coding	0.00581405	1.00404	0.967261	0.999918	Not regulated	126.642	153.225	152.378	145.876	134.928
Actr3b	<a href='https://www.ncbi.nlm.nih.gov/gene/?term=242894' target="_blank"> 242894 </a>	ARP3 actin-related protein 3B	protein_coding	protein_coding	-0.396081	-1.31593	0.212117	0.999918	Not regulated	5.48	4.856	3.898	6.266	6.071
Actr3-ps	<a href='https://www.ncbi.nlm.nih.gov/gene/?term=667799' target="_blank"> 667799 </a>	actin related protein 3, pseudogene			0.105192	1.07564	0.76211	0.999918	Not regulated	8.776	6.382	10.262	5.064	10.164
Actr5	<a href='https://www.ncbi.nlm.nih.gov/gene/?term=109275' target="_blank"> 109275 </a>	ARP5 actin-related protein 5	retained_intron	protein_coding	0.198811	1.14775	0.507353	0.999918	Not regulated	5.352	6.741	6.582	5.578	4.889
Actr6	<a href='https://www.ncbi.nlm.nih.gov/gene/?term=67019' target="_blank"> 67019 </a>	ARP6 actin-related protein 6	protein_coding	protein_coding	-0.212464	-1.15867	0.483832	0.999918	Not regulated	9.535	10.642	8.466	10.746	9.751
Actr8	<a href='https://www.ncbi.nlm.nih.gov/gene/?term=56249' target="_blank"> 56249 </a>	ARP8 actin-related protein 8	protein_coding	protein_coding	0.0199216	1.0139	0.90049	0.999918	Not regulated	32.159	32.35	34.249	33.159	30.248
Acvr1	<a href='https://www.ncbi.nlm.nih.gov/gene/?term=11477' target="_blank"> 11477 </a>	activin A receptor, type 1	protein_coding	protein_coding	-0.17017	-1.12519	0.273269	0.999918	Not regulated	26.89	26.184	33.416	32.088	31.312
Acvr1b	<a href='https://www.ncbi.nlm.nih.gov/gene/?term=11479' target="_blank"> 11479 </a>	activin A receptor, type 1B	protein_coding	protein_coding	0.320073	1.24839	0.0393308	0.956115	Not regulated	17.305	17.799	22.521	15.303	14.947
Acvr2a	<a href='https://www.ncbi.nlm.nih.gov/gene/?term=11480' target="_blank"> 11480 </a>	activin receptor IIA	protein_coding	protein_coding	-0.0607286	-1.04299	0.740703	0.999918	Not regulated	9.43	9.44	9.757	9.36	9.84
Acvr2b	<a href='https://www.ncbi.nlm.nih.gov/gene/?term=11481' target="_blank"> 11481 </a>	activin receptor IIB	protein_coding	protein_coding	-0.0570099	-1.04031	0.829027	0.999918	Not regulated	7.962	8.684	7.449	7.519	8.619
Acvrl1	<a href='https://www.ncbi.nlm.nih.gov/gene/?term=11482' target="_blank"> 11482 </a>	activin A receptor, type II-like 1	protein_coding	protein_coding	-0.110568	-1.07965	0.504642	0.999918	Not regulated	58.21	57.458	81.214	68.991	69.027
Acy1	<a href='https://www.ncbi.nlm.nih.gov/gene/?term=109652' target="_blank"> 109652 </a>	aminoacylase 1	protein_coding	protein_coding	0.112528	1.08112	0.72068	0.999918	Not regulated	7.561	7.234	8.655	8.194	6.086
Acy3	<a href='https://www.ncbi.nlm.nih.gov/gene/?term=71670' target="_blank"> 71670 </a>	aspartoacylase (aminoacylase) 3	protein_coding	protein_coding	0.267574	1.20378	0.417352	0.999918	Not regulated	7.123	7.438	10.636	7.405	7.611
Acyp1	<a href='https://www.ncbi.nlm.nih.gov/gene/?term=66204' target="_blank"> 66204 </a>	acylphosphatase 1, erythrocyte (common) type	protein_coding	protein_coding	-0.0415435	-1.02921	0.876626	0.999918	Not regulated	39.42	44.493	44.127	46.327	39.845
Acyp2	<a href='https://www.ncbi.nlm.nih.gov/gene/?term=75572' target="_blank"> 75572 </a>	acylphosphatase 2, muscle type	protein_coding	protein_coding	-0.0616564	-1.04366	0.832119	0.999918	Not regulated	23.764	31.214	27.923	26.426	29.663
Ada	<a href='https://www.ncbi.nlm.nih.gov/gene/?term=11486' target="_blank"> 11486 </a>	adenosine deaminase	protein_coding	protein_coding	-0.074364	-1.0529	0.856223	0.999918	Not regulated	2.495	1.874	2.809	2.572	2.386
Adal	<a href='https://www.ncbi.nlm.nih.gov/gene/?term=75894' target="_blank"> 75894 </a>	adenosine deaminase-like	protein_coding	protein_coding	-0.223853	-1.16785	0.210756	0.999918	Not regulated	20.193	19.442	16.703	22.563	20.99
Adam10	<a href='https://www.ncbi.nlm.nih.gov/gene/?term=11487' target="_blank"> 11487 </a>	a disintegrin and metallopeptidase domain 10	protein_coding	protein_coding	-0.0115044	-1.00801	0.933715	0.999918	Not regulated	53.558	57.575	57.242	53.124	56.751
Adam11	<a href='https://www.ncbi.nlm.nih.gov/gene/?term=11488' target="_blank"> 11488 </a>	a disintegrin and metallopeptidase domain 11	protein_coding	protein_coding	0.257073	1.19505	0.294147	0.999918	Not regulated	6.497	9.261	7.247	6.07	5.787
Adam12	<a href='https://www.ncbi.nlm.nih.gov/gene/?term=11489' target="_blank"> 11489 </a>	a disintegrin and metallopeptidase domain 12 (meltrin alpha)	protein_coding	protein_coding	-0.0765927	-1.05452	0.837375	0.999918	Not regulated	1.492	1.035	0.845	0.78	1.582
Adam15	<a href='https://www.ncbi.nlm.nih.gov/gene/?term=11490' target="_blank"> 11490 </a>	a disintegrin and metallopeptidase domain 15 (metargidin)	nonsense_mediated_decay	protein_coding	-0.0420847	-1.0296	0.776455	0.999918	Not regulated	116.793	110.018	140.569	131.192	117.054
Adam17	<a href='https://www.ncbi.nlm.nih.gov/gene/?term=11491' target="_blank"> 11491 </a>	a disintegrin and metallopeptidase domain 17	protein_coding	protein_coding	-0.187874	-1.13908	0.178441	0.999918	Not regulated	24.094	24.541	25.469	27.895	27.644
Adam19	<a href='https://www.ncbi.nlm.nih.gov/gene/?term=11492' target="_blank"> 11492 </a>	a disintegrin and metallopeptidase domain 19 (meltrin beta)	protein_coding	protein_coding	-0.547735	-1.46179	0.0131686	0.54795	Not regulated	4.282	4.3	7.193	6.766	6.985
Adam1a	<a href='https://www.ncbi.nlm.nih.gov/gene/?term=280668' target="_blank"> 280668 </a>	a disintegrin and metallopeptidase domain 1a	protein_coding	protein_coding	-0.222657	-1.16688	0.281944	0.999918	Not regulated	7.035	7.912	8.896	9.752	8.496
Adam22	<a href='https://www.ncbi.nlm.nih.gov/gene/?term=11496' target="_blank"> 11496 </a>	a disintegrin and metallopeptidase domain 22	protein_coding	protein_coding	0.0777981	1.05541	0.662743	0.999918	Not regulated	5.884	7.271	8.449	6.773	6.6
Adam23	<a href='https://www.ncbi.nlm.nih.gov/gene/?term=23792' target="_blank"> 23792 </a>	a disintegrin and metallopeptidase domain 23	protein_coding	protein_coding	-0.153252	-1.11207	0.421687	0.999918	Not regulated	13.363	13.832	23.461	16.982	19.059
Adam33	<a href='https://www.ncbi.nlm.nih.gov/gene/?term=110751' target="_blank"> 110751 </a>	a disintegrin and metallopeptidase domain 33	retained_intron	protein_coding	1.71591	3.28505	0.0233719	0.736323	Not regulated	0.565	1.736	6.317	1.12	0.533
Adam5	<a href='https://www.ncbi.nlm.nih.gov/gene/?term=11499' target="_blank"> 11499 </a>	a disintegrin and metallopeptidase domain 5	protein_coding	protein_coding	-0.825844	-1.77257	0.161491	0.999918	Not regulated	0.527	0.413	0.654	0.824	1.076
Adam7	<a href='https://www.ncbi.nlm.nih.gov/gene/?term=11500' target="_blank"> 11500 </a>	a disintegrin and metallopeptidase domain 7	protein_coding	protein_coding	1.24579	2.37148	0.0229177	0.733968	Not regulated	3.129	13.054	4.211	2.829	3.205
Adam8	<a href='https://www.ncbi.nlm.nih.gov/gene/?term=11501' target="_blank"> 11501 </a>	a disintegrin and metallopeptidase domain 8	retained_intron	protein_coding	0.450048	1.36609	0.275409	0.999918	Not regulated	10.298	6.138	3.186	4.735	4.56
Adam9	<a href='https://www.ncbi.nlm.nih.gov/gene/?term=11502' target="_blank"> 11502 </a>	a disintegrin and metallopeptidase domain 9 (meltrin gamma)	protein_coding	protein_coding	-0.0218103	-1.01523	0.884438	0.999918	Not regulated	77.452	86.076	81.674	74.198	87.941
Adamts1	<a href='https://www.ncbi.nlm.nih.gov/gene/?term=11504' target="_blank"> 11504 </a>	a disintegrin-like and metallopeptidase (reprolysin type) with thrombospondin type 1 motif, 1	protein_coding	protein_coding	0.321005	1.2492	0.0354503	0.920557	Not regulated	52.008	47.012	64.796	45.234	40.384
Adamts10	<a href='https://www.ncbi.nlm.nih.gov/gene/?term=224697' target="_blank"> 224697 </a>	a disintegrin-like and metallopeptidase (reprolysin type) with thrombospondin type 1 motif, 10	nonsense_mediated_decay	protein_coding	0.0560995	1.03965	0.831447	0.999918	Not regulated	36.068	34.635	70.748	50.728	38.634
Adamts12	<a href='https://www.ncbi.nlm.nih.gov/gene/?term=239337' target="_blank"> 239337 </a>	a disintegrin-like and metallopeptidase (reprolysin type) with thrombospondin type 1 motif, 12	protein_coding	protein_coding	-0.276107	-1.21092	0.454449	0.999918	Not regulated	0.555	0.832	0.615	0.885	0.699
Adamts14	<a href='https://www.ncbi.nlm.nih.gov/gene/?term=237360' target="_blank"> 237360 </a>	a disintegrin-like and metallopeptidase (reprolysin type) with thrombospondin type 1 motif, 14	protein_coding	protein_coding	0.332549	1.25924	0.437847	0.999918	Not regulated	0.679	0.733	1.121	0.621	0.692
Adamts15	<a href='https://www.ncbi.nlm.nih.gov/gene/?term=235130' target="_blank"> 235130 </a>	a disintegrin-like and metallopeptidase (reprolysin type) with thrombospondin type 1 motif, 15	protein_coding	protein_coding	-0.508358	-1.42243	0.0933328	0.999918	Not regulated	4.713	3.288	7.457	5.67	8.63
Adamts17	<a href='https://www.ncbi.nlm.nih.gov/gene/?term=233332' target="_blank"> 233332 </a>	a disintegrin-like and metallopeptidase (reprolysin type) with thrombospondin type 1 motif, 17	retained_intron	protein_coding	0.378368	1.29987	0.387043	0.999918	Not regulated	1.419	1.168	4.337	1.362	2.158
Adamts19	<a href='https://www.ncbi.nlm.nih.gov/gene/?term=240322' target="_blank"> 240322 </a>	a disintegrin-like and metallopeptidase (reprolysin type) with thrombospondin type 1 motif, 19	protein_coding	protein_coding	0.744552	1.67545	0.266566	0.999918	Not regulated	0.531	0.309	0.328	0.297	0.177
Adamts2	<a href='https://www.ncbi.nlm.nih.gov/gene/?term=216725' target="_blank"> 216725 </a>	a disintegrin-like and metallopeptidase (reprolysin type) with thrombospondin type 1 motif, 2	protein_coding	protein_coding	-0.158725	-1.1163	0.274135	0.999918	Not regulated	18.892	19.119	20.182	20.801	22.595
Adamts20	<a href='https://www.ncbi.nlm.nih.gov/gene/?term=223838' target="_blank"> 223838 </a>	a disintegrin-like and metallopeptidase (reprolysin type) with thrombospondin type 1 motif, 20	protein_coding	protein_coding	-0.24423	-1.18446	0.583684	0.999918	Not regulated	0.556	0.529	1.608	1.148	0.954
Adamts3	<a href='https://www.ncbi.nlm.nih.gov/gene/?term=330119' target="_blank"> 330119 </a>	a disintegrin-like and metallopeptidase (reprolysin type) with thrombospondin type 1 motif, 3	protein_coding	protein_coding	-0.244136	-1.18438	0.550164	0.999918	Not regulated	1.012	1.205	0.96	1.335	1.192
Adamts4	<a href='https://www.ncbi.nlm.nih.gov/gene/?term=240913' target="_blank"> 240913 </a>	a disintegrin-like and metallopeptidase (reprolysin type) with thrombospondin type 1 motif, 4	protein_coding	protein_coding	-0.0287673	-1.02014	0.904462	0.999918	Not regulated	6.482	5.636	6.474	7.47	5.167
Adamts5	<a href='https://www.ncbi.nlm.nih.gov/gene/?term=23794' target="_blank"> 23794 </a>	a disintegrin-like and metallopeptidase (reprolysin type) with thrombospondin type 1 motif, 5 (aggrecanase-2)	protein_coding	protein_coding	0.110293	1.07945	0.511829	0.999918	Not regulated	9.294	9.215	7.859	8.963	6.954
Adamts6	<a href='https://www.ncbi.nlm.nih.gov/gene/?term=108154' target="_blank"> 108154 </a>	a disintegrin-like and metallopeptidase (reprolysin type) with thrombospondin type 1 motif, 6	protein_coding	protein_coding	-0.485499	-1.40007	0.11092	0.999918	Not regulated	2.502	1.91	1.576	3.089	2.425
Adamts7	<a href='https://www.ncbi.nlm.nih.gov/gene/?term=108153' target="_blank"> 108153 </a>	a disintegrin-like and metallopeptidase (reprolysin type) with thrombospondin type 1 motif, 7	protein_coding	protein_coding	0.345531	1.27062	0.30158	0.999918	Not regulated	1.954	2.138	2.349	2.326	1.132
Adamts8	<a href='https://www.ncbi.nlm.nih.gov/gene/?term=30806' target="_blank"> 30806 </a>	a disintegrin-like and metallopeptidase (reprolysin type) with thrombospondin type 1 motif, 8	protein_coding	protein_coding	0.264451	1.20118	0.431956	0.999918	Not regulated	2.443	3.344	3.885	3.049	2.213
Adamts9	<a href='https://www.ncbi.nlm.nih.gov/gene/?term=101401' target="_blank"> 101401 </a>	a disintegrin-like and metallopeptidase (reprolysin type) with thrombospondin type 1 motif, 9	protein_coding	protein_coding	0.145148	1.10584	0.331217	0.999918	Not regulated	14.508	13.625	13.779	12.113	12.457
Adamtsl1	<a href='https://www.ncbi.nlm.nih.gov/gene/?term=77739' target="_blank"> 77739 </a>	ADAMTS-like 1	protein_coding	protein_coding	0.341427	1.26701	0.0667575	0.999918	Not regulated	11.994	10.953	9.704	7.214	10.152
Adamtsl2	<a href='https://www.ncbi.nlm.nih.gov/gene/?term=77794' target="_blank"> 77794 </a>	ADAMTS-like 2	protein_coding	protein_coding	-0.451541	-1.3675	0.207793	0.999918	Not regulated	4.2	5.538	11.9	9.687	9.691
Adamtsl3	<a href='https://www.ncbi.nlm.nih.gov/gene/?term=269959' target="_blank"> 269959 </a>	ADAMTS-like 3	processed_transcript	protein_coding	-0.0457739	-1.03224	0.891993	0.999918	Not regulated	6.899	6.238	17.063	8.501	8.752
Adamtsl4	<a href='https://www.ncbi.nlm.nih.gov/gene/?term=229595' target="_blank"> 229595 </a>	ADAMTS-like 4	protein_coding	protein_coding	0.297642	1.22913	0.0360077	0.920557	Not regulated	93.597	87.107	85.761	72.155	72.915
Adamtsl5	<a href='https://www.ncbi.nlm.nih.gov/gene/?term=66548' target="_blank"> 66548 </a>	ADAMTS-like 5	processed_transcript	protein_coding	0.076629	1.05455	0.663247	0.999918	Not regulated	25.869	27.768	40.713	32.356	26.653
Adap1	<a href='https://www.ncbi.nlm.nih.gov/gene/?term=231821' target="_blank"> 231821 </a>	ArfGAP with dual PH domains 1	processed_transcript	protein_coding	0.00217541	1.00151	0.995454	0.999918	Not regulated	2.277	1.823	2.276	1.927	2.352
Adap2	<a href='https://www.ncbi.nlm.nih.gov/gene/?term=216991' target="_blank"> 216991 </a>	ArfGAP with dual PH domains 2	protein_coding	protein_coding	0.0259134	1.01812	0.935395	0.999918	Not regulated	6.346	6.957	9.852	6.869	7.754
Adar	<a href='https://www.ncbi.nlm.nih.gov/gene/?term=56417' target="_blank"> 56417 </a>	adenosine deaminase, RNA-specific	protein_coding	protein_coding	-0.0304008	-1.0213	0.846955	0.999918	Not regulated	33.44	31.638	32.447	38.697	28.38
Adarb1	<a href='https://www.ncbi.nlm.nih.gov/gene/?term=110532' target="_blank"> 110532 </a>	adenosine deaminase, RNA-specific, B1	retained_intron	protein_coding	0.00898222	1.00625	0.947886	0.999918	Not regulated	41.106	37.728	44.339	39.431	41.067
Adat1	<a href='https://www.ncbi.nlm.nih.gov/gene/?term=30947' target="_blank"> 30947 </a>	adenosine deaminase, tRNA-specific 1	protein_coding	protein_coding	-0.374823	-1.29668	0.214541	0.999918	Not regulated	3.313	3.064	3.085	4.085	4.03
Adat2	<a href='https://www.ncbi.nlm.nih.gov/gene/?term=66757' target="_blank"> 66757 </a>	adenosine deaminase, tRNA-specific 2	protein_coding	protein_coding	-0.0480396	-1.03386	0.896998	0.999918	Not regulated	3.278	3.605	3.461	3.487	3.547
Adat3	<a href='https://www.ncbi.nlm.nih.gov/gene/?term=100113398' target="_blank"> 100113398 </a>	adenosine deaminase, tRNA-specific 3	protein_coding	protein_coding	0.197417	1.14664	0.79369	0.999918	Not regulated	1.795	1.652	1.112	2.115	0.384
Adck1	<a href='https://www.ncbi.nlm.nih.gov/gene/?term=72113' target="_blank"> 72113 </a>	aarF domain containing kinase 1	protein_coding	protein_coding	0.0178735	1.01247	0.931304	0.999918	Not regulated	14.778	15.387	15.061	14.115	14.379
Adck2	<a href='https://www.ncbi.nlm.nih.gov/gene/?term=57869' target="_blank"> 57869 </a>	aarF domain containing kinase 2	protein_coding	protein_coding	-0.137595	-1.10007	0.527058	0.999918	Not regulated	14.302	14.915	17.072	16.738	16.301
Adck5	<a href='https://www.ncbi.nlm.nih.gov/gene/?term=268822' target="_blank"> 268822 </a>	aarF domain containing kinase 5	nonsense_mediated_decay	protein_coding	-0.22447	-1.16835	0.475706	0.999918	Not regulated	8.407	6.809	10.178	9.633	11.546
Adcy1	<a href='https://www.ncbi.nlm.nih.gov/gene/?term=432530' target="_blank"> 432530 </a>	adenylate cyclase 1	protein_coding	protein_coding	-0.411623	-1.33018	0.00474659	0.300555	Not regulated	8.207	7.518	8.155	10.352	9.75
Adcy2	<a href='https://www.ncbi.nlm.nih.gov/gene/?term=210044' target="_blank"> 210044 </a>	adenylate cyclase 2	protein_coding	protein_coding	-0.0738664	-1.05253	0.704748	0.999918	Not regulated	9.094	8.928	8.304	9.382	8.915
Adcy3	<a href='https://www.ncbi.nlm.nih.gov/gene/?term=104111' target="_blank"> 104111 </a>	adenylate cyclase 3	retained_intron	protein_coding	-0.266087	-1.20254	0.115618	0.999918	Not regulated	13.821	10.482	12.231	13.914	14.176
Adcy4	<a href='https://www.ncbi.nlm.nih.gov/gene/?term=104110' target="_blank"> 104110 </a>	adenylate cyclase 4	protein_coding	protein_coding	0.135658	1.09859	0.570704	0.999918	Not regulated	10.44	17.719	11.924	11.598	12.088
Adcy5	<a href='https://www.ncbi.nlm.nih.gov/gene/?term=224129' target="_blank"> 224129 </a>	adenylate cyclase 5	protein_coding	protein_coding	0.218906	1.16385	0.284931	0.999918	Not regulated	5.848	5.863	7.895	5.222	5.604
Adcy6	<a href='https://www.ncbi.nlm.nih.gov/gene/?term=11512' target="_blank"> 11512 </a>	adenylate cyclase 6	protein_coding	protein_coding	0.0756702	1.05385	0.600208	0.999918	Not regulated	32.358	31.912	38.444	32.909	31.752
Adcy7	<a href='https://www.ncbi.nlm.nih.gov/gene/?term=11513' target="_blank"> 11513 </a>	adenylate cyclase 7	protein_coding	protein_coding	0.223896	1.16788	0.248296	0.999918	Not regulated	10.812	13.057	12.493	12.601	7.77
Adcy8	<a href='https://www.ncbi.nlm.nih.gov/gene/?term=11514' target="_blank"> 11514 </a>	adenylate cyclase 8	protein_coding	protein_coding	0.612215	1.5286	0.485337	0.999918	Not regulated	0.369	0.051	0.144	0.159	0.086
Adcy9	<a href='https://www.ncbi.nlm.nih.gov/gene/?term=11515' target="_blank"> 11515 </a>	adenylate cyclase 9	protein_coding	protein_coding	-0.0119175	-1.00829	0.94727	0.999918	Not regulated	9.481	11.005	9.771	9.929	10.133
Adcyap1r1	<a href='https://www.ncbi.nlm.nih.gov/gene/?term=11517' target="_blank"> 11517 </a>	adenylate cyclase activating polypeptide 1 receptor 1	protein_coding	protein_coding	-0.444925	-1.36124	0.0828549	0.999918	Not regulated	3.737	3.188	3.225	4.772	3.986
Add1	<a href='https://www.ncbi.nlm.nih.gov/gene/?term=11518' target="_blank"> 11518 </a>	adducin 1 (alpha)	protein_coding	protein_coding	0.0440207	1.03098	0.759671	0.999918	Not regulated	143.607	139.919	156.085	135.997	153.194
Add2	<a href='https://www.ncbi.nlm.nih.gov/gene/?term=11519' target="_blank"> 11519 </a>	adducin 2 (beta)	protein_coding	protein_coding	0.129893	1.09421	0.691032	0.999918	Not regulated	2.962	2.274	2.663	2.661	1.426
Add3	<a href='https://www.ncbi.nlm.nih.gov/gene/?term=27360' target="_blank"> 27360 </a>	adducin 3 (gamma)	protein_coding	protein_coding	-0.0213106	-1.01488	0.892697	0.999918	Not regulated	84.63	87.704	72.842	75.268	87.359
Adgb	<a href='https://www.ncbi.nlm.nih.gov/gene/?term=215772' target="_blank"> 215772 </a>	androglobin	nonsense_mediated_decay	protein_coding	0.64794	1.56693	0.0157301	0.605761	Not regulated	10.729	22.914	13.349	11.627	8.834
Adgra1	<a href='https://www.ncbi.nlm.nih.gov/gene/?term=52389' target="_blank"> 52389 </a>	adhesion G protein-coupled receptor A1			-0.961182	-1.9469	0.090601	0.999918	Not regulated	0.298	0.304	0.28	0.753	0.386
Adgra2	<a href='https://www.ncbi.nlm.nih.gov/gene/?term=78560' target="_blank"> 78560 </a>	adhesion G protein-coupled receptor A2			-0.236822	-1.17839	0.153584	0.999918	Not regulated	46.974	38.646	56.937	57.779	54.162
Adgra3	<a href='https://www.ncbi.nlm.nih.gov/gene/?term=70693' target="_blank"> 70693 </a>	adhesion G protein-coupled receptor A3			-0.0311976	-1.02186	0.845213	0.999918	Not regulated	25.076	22.144	30.162	25.329	21.296
Adgrb1	<a href='https://www.ncbi.nlm.nih.gov/gene/?term=107831' target="_blank"> 107831 </a>	adhesion G protein-coupled receptor B1			-0.573453	-1.48808	0.212057	0.999918	Not regulated	1.772	0.881	1.653	3.489	2.166
Adgrb2	<a href='https://www.ncbi.nlm.nih.gov/gene/?term=230775' target="_blank"> 230775 </a>	adhesion G protein-coupled receptor B2			-0.154555	-1.11308	0.634508	0.999918	Not regulated	3.007	2.83	6.207	3.693	5.19
Adgrd1	<a href='https://www.ncbi.nlm.nih.gov/gene/?term=243277' target="_blank"> 243277 </a>	adhesion G protein-coupled receptor D1			-0.13367	-1.09708	0.682178	0.999918	Not regulated	1.19	1.678	1.698	1.684	1.679
Adgre1	<a href='https://www.ncbi.nlm.nih.gov/gene/?term=13733' target="_blank"> 13733 </a>	adhesion G protein-coupled receptor E1			-0.902118	-1.86881	2.88709e-05	0.010278	Down in P1.hMR	6.242	7.101	9.189	15.093	12.321
Adgre5	<a href='https://www.ncbi.nlm.nih.gov/gene/?term=26364' target="_blank"> 26364 </a>	adhesion G protein-coupled receptor E5			0.0293143	1.02053	0.857297	0.999918	Not regulated	79.86	86.194	116.871	88.96	94.873
Adgrf5	<a href='https://www.ncbi.nlm.nih.gov/gene/?term=224792' target="_blank"> 224792 </a>	adhesion G protein-coupled receptor F5			0.0421825	1.02967	0.783848	0.999918	Not regulated	87.659	88.931	107.246	94.79	97.044
Adgrg1	<a href='https://www.ncbi.nlm.nih.gov/gene/?term=14766' target="_blank"> 14766 </a>	adhesion G protein-coupled receptor G1			0.287986	1.22093	0.0721104	0.999918	Not regulated	33.078	40.282	46.634	34.161	32.463
Adgrg2	<a href='https://www.ncbi.nlm.nih.gov/gene/?term=237175' target="_blank"> 237175 </a>	adhesion G protein-coupled receptor G2			-0.0382014	-1.02683	0.911154	0.999918	Not regulated	2.837	2.342	2.32	1.839	3.415
Adgrg3	<a href='https://www.ncbi.nlm.nih.gov/gene/?term=54672' target="_blank"> 54672 </a>	adhesion G protein-coupled receptor G3			0.274886	1.2099	0.396548	0.999918	Not regulated	5.751	9.15	5.894	5.454	5.909
Adgrg5	<a href='https://www.ncbi.nlm.nih.gov/gene/?term=382045' target="_blank"> 382045 </a>	adhesion G protein-coupled receptor G5			0.466058	1.38133	0.484124	0.999918	Not regulated	0.511	0.9	0.54	0.742	0.257
Adgrg6	<a href='https://www.ncbi.nlm.nih.gov/gene/?term=215798' target="_blank"> 215798 </a>	adhesion G protein-coupled receptor G6			0.0901408	1.06447	0.656084	0.999918	Not regulated	5.991	8.334	8.204	6.847	7.704
Adgrl1	<a href='https://www.ncbi.nlm.nih.gov/gene/?term=330814' target="_blank"> 330814 </a>	adhesion G protein-coupled receptor L1			-0.0306631	-1.02148	0.868593	0.999918	Not regulated	32.902	32.783	55.445	47.219	37.558
Adgrl2	<a href='https://www.ncbi.nlm.nih.gov/gene/?term=99633' target="_blank"> 99633 </a>	adhesion G protein-coupled receptor L2			0.0543026	1.03836	0.721551	0.999918	Not regulated	17.808	19.132	19.235	19.04	17.527
Adgrl3	<a href='https://www.ncbi.nlm.nih.gov/gene/?term=319387' target="_blank"> 319387 </a>	adhesion G protein-coupled receptor L3			-0.207718	-1.15486	0.333312	0.999918	Not regulated	4.455	7.316	9.682	8.145	8.494
Adgrl4	<a href='https://www.ncbi.nlm.nih.gov/gene/?term=170757' target="_blank"> 170757 </a>	adhesion G protein-coupled receptor L4			-0.0388008	-1.02726	0.811295	0.999918	Not regulated	37.924	48.077	60.861	47.029	42.024
Adgrv1	<a href='https://www.ncbi.nlm.nih.gov/gene/?term=110789' target="_blank"> 110789 </a>	adhesion G protein-coupled receptor V1			-0.183203	-1.1354	0.259381	0.999918	Not regulated	4.792	6.615	6.339	4.849	5.085
Adh1	<a href='https://www.ncbi.nlm.nih.gov/gene/?term=11522' target="_blank"> 11522 </a>	alcohol dehydrogenase 1 (class I)	processed_transcript	protein_coding	-0.680948	-1.60319	0.0192007	0.67902	Not regulated	15.466	9.581	11.394	22.947	16.084
Adh5	<a href='https://www.ncbi.nlm.nih.gov/gene/?term=11532' target="_blank"> 11532 </a>	alcohol dehydrogenase 5 (class III), chi polypeptide	protein_coding	protein_coding	0.0514469	1.0363	0.709692	0.999918	Not regulated	127.565	151.224	137.022	129.26	129.42
Adh7	<a href='https://www.ncbi.nlm.nih.gov/gene/?term=11529' target="_blank"> 11529 </a>	alcohol dehydrogenase 7 (class IV), mu or sigma polypeptide	protein_coding	protein_coding	0.281854	1.21576	0.504779	0.999918	Not regulated	2.091	1.188	1.36	1.045	1.243
Adhfe1	<a href='https://www.ncbi.nlm.nih.gov/gene/?term=76187' target="_blank"> 76187 </a>	alcohol dehydrogenase, iron containing, 1	protein_coding	protein_coding	0.238925	1.18011	0.204968	0.999918	Not regulated	22.083	23.366	26.939	19.322	20.188
Adi1	<a href='https://www.ncbi.nlm.nih.gov/gene/?term=104923' target="_blank"> 104923 </a>	acireductone dioxygenase 1	protein_coding	protein_coding	-0.135491	-1.09847	0.42325	0.999918	Not regulated	94.513	95.132	71.305	99.099	89.853
Adipoq	<a href='https://www.ncbi.nlm.nih.gov/gene/?term=11450' target="_blank"> 11450 </a>	adiponectin, C1Q and collagen domain containing	protein_coding	protein_coding	0.578879	1.49369	0.33823	0.999918	Not regulated	4.247	2.332	7.568	1.073	4.999
Adipor1	<a href='https://www.ncbi.nlm.nih.gov/gene/?term=72674' target="_blank"> 72674 </a>	adiponectin receptor 1	protein_coding	protein_coding	0.0686568	1.04874	0.643391	0.999918	Not regulated	136.059	154.455	144.611	140.906	132.11
Adipor2	<a href='https://www.ncbi.nlm.nih.gov/gene/?term=68465' target="_blank"> 68465 </a>	adiponectin receptor 2	protein_coding	protein_coding	0.366781	1.28947	0.0263569	0.781427	Not regulated	165.651	175.842	201.665	125.862	151.964
Adk	<a href='https://www.ncbi.nlm.nih.gov/gene/?term=11534' target="_blank"> 11534 </a>	adenosine kinase	protein_coding	protein_coding	-0.082523	-1.05887	0.683522	0.999918	Not regulated	27.334	24.172	29.663	25.051	34.266
Adm	<a href='https://www.ncbi.nlm.nih.gov/gene/?term=11535' target="_blank"> 11535 </a>	adrenomedullin	protein_coding	protein_coding	0.382665	1.30375	0.27262	0.999918	Not regulated	21.374	33.549	12.696	15.109	18.688
Adnp	<a href='https://www.ncbi.nlm.nih.gov/gene/?term=11538' target="_blank"> 11538 </a>	activity-dependent neuroprotective protein	protein_coding	protein_coding	0.0350836	1.02462	0.828365	0.999918	Not regulated	25.081	32.69	31.603	32.416	26.383
Adnp2	<a href='https://www.ncbi.nlm.nih.gov/gene/?term=240442' target="_blank"> 240442 </a>	ADNP homeobox 2	protein_coding	protein_coding	0.00170019	1.00118	0.99202	0.999918	Not regulated	10.243	10.729	10.9	11.191	9.762
Ado	<a href='https://www.ncbi.nlm.nih.gov/gene/?term=211488' target="_blank"> 211488 </a>	2-aminoethanethiol (cysteamine) dioxygenase	protein_coding	protein_coding	-0.0829836	-1.05921	0.580854	0.999918	Not regulated	18.655	17.402	16.63	18.228	18.144
Adora1	<a href='https://www.ncbi.nlm.nih.gov/gene/?term=11539' target="_blank"> 11539 </a>	adenosine A1 receptor	protein_coding	protein_coding	-0.182033	-1.13448	0.322776	0.999918	Not regulated	19.492	17.237	26.777	24.609	23.008
Adora2a	<a href='https://www.ncbi.nlm.nih.gov/gene/?term=11540' target="_blank"> 11540 </a>	adenosine A2a receptor	protein_coding	protein_coding	-0.243278	-1.18368	0.518468	0.999918	Not regulated	2.651	1.853	2.537	2.619	2.644
Adora2b	<a href='https://www.ncbi.nlm.nih.gov/gene/?term=11541' target="_blank"> 11541 </a>	adenosine A2b receptor	protein_coding	protein_coding	0.00814472	1.00566	0.956425	0.999918	Not regulated	82.624	80.45	73.052	81.435	72.169
Adpgk	<a href='https://www.ncbi.nlm.nih.gov/gene/?term=72141' target="_blank"> 72141 </a>	ADP-dependent glucokinase	protein_coding	protein_coding	0.122423	1.08856	0.420713	0.999918	Not regulated	25.873	24.538	23.685	21.994	23.51
Adprh	<a href='https://www.ncbi.nlm.nih.gov/gene/?term=11544' target="_blank"> 11544 </a>	ADP-ribosylarginine hydrolase	protein_coding	protein_coding	0.0660749	1.04686	0.648181	0.999918	Not regulated	30.199	29.1	29.206	28.415	27.293
Adprhl1	<a href='https://www.ncbi.nlm.nih.gov/gene/?term=234072' target="_blank"> 234072 </a>	ADP-ribosylhydrolase like 1	protein_coding	protein_coding	0.216988	1.1623	0.787592	0.999918	Not regulated	0.572	1.556	0.095	0.452	0.792
Adprhl2	<a href='https://www.ncbi.nlm.nih.gov/gene/?term=NA' target="_blank"> NA </a>		processed_transcript	protein_coding	-0.0385663	-1.02709	0.845422	0.999918	Not regulated	24.601	22.851	27.038	25.604	24.391
Adprm	<a href='https://www.ncbi.nlm.nih.gov/gene/?term=66358' target="_blank"> 66358 </a>	ADP-ribose/CDP-alcohol diphosphatase, manganese dependent	nonsense_mediated_decay	protein_coding	-0.0703724	-1.04999	0.781677	0.999918	Not regulated	20.155	20.963	21.405	22.169	20.281
Adra1a	<a href='https://www.ncbi.nlm.nih.gov/gene/?term=11549' target="_blank"> 11549 </a>	adrenergic receptor, alpha 1a	protein_coding	protein_coding	-0.0197231	-1.01376	0.975799	0.999918	Not regulated	0.669	0.207	0.608	0.329	0.641
Adra1b	<a href='https://www.ncbi.nlm.nih.gov/gene/?term=11548' target="_blank"> 11548 </a>	adrenergic receptor, alpha 1b	protein_coding	protein_coding	-0.107001	-1.07699	0.788822	0.999918	Not regulated	1.307	1.423	2.225	2.291	2.643
Adra2a	<a href='https://www.ncbi.nlm.nih.gov/gene/?term=11551' target="_blank"> 11551 </a>	adrenergic receptor, alpha 2a	protein_coding	protein_coding	0.142698	1.10397	0.799416	0.999918	Not regulated	0.742	0.521	0.685	0.659	0.491
Adra2c	<a href='https://www.ncbi.nlm.nih.gov/gene/?term=11553' target="_blank"> 11553 </a>	adrenergic receptor, alpha 2c	protein_coding	protein_coding	-0.138186	-1.10052	0.346371	0.999918	Not regulated	62.528	60.513	75.419	72.339	70.257
Adrb1	<a href='https://www.ncbi.nlm.nih.gov/gene/?term=11554' target="_blank"> 11554 </a>	adrenergic receptor, beta 1	protein_coding	protein_coding	-0.507886	-1.42196	0.180188	0.999918	Not regulated	2.074	1.498	2.367	2.694	2.782
Adrb2	<a href='https://www.ncbi.nlm.nih.gov/gene/?term=11555' target="_blank"> 11555 </a>	adrenergic receptor, beta 2	protein_coding	protein_coding	0.142236	1.10361	0.690498	0.999918	Not regulated	3.671	2.942	5.269	3.276	3.727
Adrm1	<a href='https://www.ncbi.nlm.nih.gov/gene/?term=56436' target="_blank"> 56436 </a>	adhesion regulating molecule 1	protein_coding	protein_coding	0.0724917	1.05153	0.622554	0.999918	Not regulated	65.958	71.371	74.551	67.965	61.776
Adsl	<a href='https://www.ncbi.nlm.nih.gov/gene/?term=11564' target="_blank"> 11564 </a>	adenylosuccinate lyase	protein_coding	protein_coding	0.0221566	1.01548	0.897142	0.999918	Not regulated	29.66	30.45	29.678	30.037	28.92
Adss	<a href='https://www.ncbi.nlm.nih.gov/gene/?term=11566' target="_blank"> 11566 </a>	adenylosuccinate synthetase, non muscle	protein_coding	protein_coding	0.10184	1.07314	0.539304	0.999918	Not regulated	42.86	39.086	49.961	36.049	43.394
Adssl1	<a href='https://www.ncbi.nlm.nih.gov/gene/?term=11565' target="_blank"> 11565 </a>	adenylosuccinate synthetase like 1	protein_coding	protein_coding	0.162993	1.11961	0.530898	0.999918	Not regulated	26.059	34.545	22.039	18.923	30.028
Aebp1	<a href='https://www.ncbi.nlm.nih.gov/gene/?term=11568' target="_blank"> 11568 </a>	AE binding protein 1	protein_coding	protein_coding	-0.0941745	-1.06745	0.570587	0.999918	Not regulated	217.845	186.139	219.79	199.379	235.068
Aebp2	<a href='https://www.ncbi.nlm.nih.gov/gene/?term=11569' target="_blank"> 11569 </a>	AE binding protein 2	protein_coding	protein_coding	0.106849	1.07687	0.471545	0.999918	Not regulated	34.314	37.579	40.076	34.854	33.658
Aen	<a href='https://www.ncbi.nlm.nih.gov/gene/?term=68048' target="_blank"> 68048 </a>	apoptosis enhancing nuclease	processed_transcript	protein_coding	0.0402029	1.02826	0.812301	0.999918	Not regulated	23.81	25.598	21.499	24.03	22.233
Afap1	<a href='https://www.ncbi.nlm.nih.gov/gene/?term=70292' target="_blank"> 70292 </a>	actin filament associated protein 1	protein_coding	protein_coding	0.0344175	1.02414	0.818175	0.999918	Not regulated	12.693	12.14	14.548	12.547	12.762
Afap1l1	<a href='https://www.ncbi.nlm.nih.gov/gene/?term=106877' target="_blank"> 106877 </a>	actin filament associated protein 1-like 1	nonsense_mediated_decay	protein_coding	0.0595529	1.04214	0.743811	0.999918	Not regulated	14.445	16.89	21.144	16.8	16.399
Afap1l2	<a href='https://www.ncbi.nlm.nih.gov/gene/?term=226250' target="_blank"> 226250 </a>	actin filament associated protein 1-like 2	protein_coding	protein_coding	-0.229801	-1.17267	0.160952	0.999918	Not regulated	17.218	17.515	23.644	21.562	23.177
Afdn	<a href='https://www.ncbi.nlm.nih.gov/gene/?term=17356' target="_blank"> 17356 </a>	afadin, adherens junction formation factor			-0.126739	-1.09182	0.395716	0.999918	Not regulated	69.454	71.97	85.733	83.09	79.199
Aff1	<a href='https://www.ncbi.nlm.nih.gov/gene/?term=17355' target="_blank"> 17355 </a>	AF4/FMR2 family, member 1	protein_coding	protein_coding	0.231979	1.17444	0.145203	0.999918	Not regulated	58.439	61.444	70.519	49.331	57.938
Aff2	<a href='https://www.ncbi.nlm.nih.gov/gene/?term=14266' target="_blank"> 14266 </a>	AF4/FMR2 family, member 2	protein_coding	protein_coding	0.423171	1.34087	0.371469	0.999918	Not regulated	1.421	0.913	0.642	0.515	0.891
Aff3	<a href='https://www.ncbi.nlm.nih.gov/gene/?term=16764' target="_blank"> 16764 </a>	AF4/FMR2 family, member 3	protein_coding	protein_coding	0.179797	1.13272	0.210084	0.999918	Not regulated	28.051	28.587	25.993	24.202	23.785
Aff4	<a href='https://www.ncbi.nlm.nih.gov/gene/?term=93736' target="_blank"> 93736 </a>	AF4/FMR2 family, member 4	protein_coding	protein_coding	0.129359	1.09381	0.385746	0.999918	Not regulated	66.729	69.191	70.8	62.971	66.202
Afg1l	<a href='https://www.ncbi.nlm.nih.gov/gene/?term=215951' target="_blank"> 215951 </a>	AFG1 like ATPase			0.083986	1.05994	0.733583	0.999918	Not regulated	9.423	8.593	8.133	9.018	7.787
Afg3l1	<a href='https://www.ncbi.nlm.nih.gov/gene/?term=114896' target="_blank"> 114896 </a>	AFG3-like AAA ATPase 1	protein_coding	protein_coding	0.0780694	1.0556	0.590317	0.999918	Not regulated	18.389	19.334	20.938	17.587	16.058
Afg3l2	<a href='https://www.ncbi.nlm.nih.gov/gene/?term=69597' target="_blank"> 69597 </a>	AFG3-like AAA ATPase 2	protein_coding	protein_coding	0.0816098	1.0582	0.567774	0.999918	Not regulated	38.995	35.595	37.807	35.173	34.209
Afmid	<a href='https://www.ncbi.nlm.nih.gov/gene/?term=71562' target="_blank"> 71562 </a>	arylformamidase	protein_coding	protein_coding	0.673127	1.59453	0.122939	0.999918	Not regulated	2.021	1.628	3.568	1.729	1.341
Aftph	<a href='https://www.ncbi.nlm.nih.gov/gene/?term=216549' target="_blank"> 216549 </a>	aftiphilin	protein_coding	protein_coding	0.0372004	1.02612	0.790544	0.999918	Not regulated	42.839	39.642	43.41	38.683	40.784
Aga	<a href='https://www.ncbi.nlm.nih.gov/gene/?term=11593' target="_blank"> 11593 </a>	aspartylglucosaminidase	protein_coding	protein_coding	-0.00252681	-1.00175	0.988628	0.999918	Not regulated	39.945	41.858	43.592	39.283	43.299
Agap1	<a href='https://www.ncbi.nlm.nih.gov/gene/?term=347722' target="_blank"> 347722 </a>	ArfGAP with GTPase domain, ankyrin repeat and PH domain 1	protein_coding	protein_coding	0.174405	1.1285	0.233602	0.999918	Not regulated	16.306	17.762	15.459	14.537	14.315
Agap2	<a href='https://www.ncbi.nlm.nih.gov/gene/?term=216439' target="_blank"> 216439 </a>	ArfGAP with GTPase domain, ankyrin repeat and PH domain 2	protein_coding	protein_coding	0.0935773	1.06701	0.794294	0.999918	Not regulated	2.991	3.067	6.437	4.282	3.222
Agap3	<a href='https://www.ncbi.nlm.nih.gov/gene/?term=213990' target="_blank"> 213990 </a>	ArfGAP with GTPase domain, ankyrin repeat and PH domain 3	protein_coding	protein_coding	0.0854381	1.06101	0.545311	0.999918	Not regulated	67.582	72.794	71.485	72.715	64.002
Agbl1	<a href='https://www.ncbi.nlm.nih.gov/gene/?term=244071' target="_blank"> 244071 </a>	ATP/GTP binding protein-like 1	protein_coding	protein_coding	-0.541608	-1.45559	0.586385	0.999918	Not regulated	0.15	0.451	0.174	0.038	0.71
Agbl2	<a href='https://www.ncbi.nlm.nih.gov/gene/?term=271813' target="_blank"> 271813 </a>	ATP/GTP binding protein-like 2	nonsense_mediated_decay	protein_coding	-0.263224	-1.20016	0.491189	0.999918	Not regulated	1.176	1.317	1.242	1.363	1.204
Agbl3	<a href='https://www.ncbi.nlm.nih.gov/gene/?term=76223' target="_blank"> 76223 </a>	ATP/GTP binding protein-like 3	protein_coding	protein_coding	-0.095218	-1.06823	0.708016	0.999918	Not regulated	11.846	13.848	13.105	12.943	14.688
Agbl5	<a href='https://www.ncbi.nlm.nih.gov/gene/?term=231093' target="_blank"> 231093 </a>	ATP/GTP binding protein-like 5	protein_coding	protein_coding	-0.0297294	-1.02082	0.898539	0.999918	Not regulated	7.533	8.234	9.341	9.283	7.81
Ager	<a href='https://www.ncbi.nlm.nih.gov/gene/?term=11596' target="_blank"> 11596 </a>	advanced glycosylation end product-specific receptor	protein_coding	protein_coding	0.269693	1.20555	0.55243	0.999918	Not regulated	2.456	2.211	2.383	1.984	1.905
Agfg1	<a href='https://www.ncbi.nlm.nih.gov/gene/?term=15463' target="_blank"> 15463 </a>	ArfGAP with FG repeats 1	protein_coding	protein_coding	0.0674836	1.04789	0.635873	0.999918	Not regulated	25.49	26.293	26.549	23.625	24.302
Agfg2	<a href='https://www.ncbi.nlm.nih.gov/gene/?term=231801' target="_blank"> 231801 </a>	ArfGAP with FG repeats 2	protein_coding	protein_coding	0.16835	1.12377	0.314971	0.999918	Not regulated	26.209	23.357	26.822	19.965	22.537
Aggf1	<a href='https://www.ncbi.nlm.nih.gov/gene/?term=66549' target="_blank"> 66549 </a>	angiogenic factor with G patch and FHA domains 1	protein_coding	protein_coding	-0.146761	-1.10708	0.300929	0.999918	Not regulated	36.344	35.526	36.168	41.898	36.702
Agk	<a href='https://www.ncbi.nlm.nih.gov/gene/?term=69923' target="_blank"> 69923 </a>	acylglycerol kinase	protein_coding	protein_coding	-0.0685364	-1.04865	0.737597	0.999918	Not regulated	13.519	12.805	14.132	14.083	13.915
Agl	<a href='https://www.ncbi.nlm.nih.gov/gene/?term=77559' target="_blank"> 77559 </a>	amylo-1,6-glucosidase, 4-alpha-glucanotransferase	protein_coding	protein_coding	0.125279	1.09072	0.388529	0.999918	Not regulated	22.963	26.177	26.836	21.606	24.382
Agmo	<a href='https://www.ncbi.nlm.nih.gov/gene/?term=319660' target="_blank"> 319660 </a>	alkylglycerol monooxygenase	protein_coding	protein_coding	-0.0482686	-1.03402	0.891097	0.999918	Not regulated	2.755	2.413	3.395	2.489	3.336
Ago1	<a href='https://www.ncbi.nlm.nih.gov/gene/?term=236511' target="_blank"> 236511 </a>	argonaute RISC catalytic subunit 1	protein_coding	protein_coding	-0.0956135	-1.06852	0.508674	0.999918	Not regulated	16.56	14.76	17.976	16.807	16.525
Ago2	<a href='https://www.ncbi.nlm.nih.gov/gene/?term=239528' target="_blank"> 239528 </a>	argonaute RISC catalytic subunit 2	protein_coding	protein_coding	0.158104	1.11582	0.295522	0.999918	Not regulated	36.16	34.581	36.071	30.713	32.146
Ago3	<a href='https://www.ncbi.nlm.nih.gov/gene/?term=214150' target="_blank"> 214150 </a>	argonaute RISC catalytic subunit 3	protein_coding	protein_coding	0.0400843	1.02817	0.778307	0.999918	Not regulated	10.042	9.461	11.221	9.488	9.222
Ago4	<a href='https://www.ncbi.nlm.nih.gov/gene/?term=76850' target="_blank"> 76850 </a>	argonaute RISC catalytic subunit 4	protein_coding	protein_coding	-0.136798	-1.09946	0.477823	0.999918	Not regulated	5.57	6.057	6.436	6.302	5.857
Agpat1	<a href='https://www.ncbi.nlm.nih.gov/gene/?term=55979' target="_blank"> 55979 </a>	1-acylglycerol-3-phosphate O-acyltransferase 1 (lysophosphatidic acid acyltransferase, alpha)	protein_coding	protein_coding	0.0410115	1.02883	0.770432	0.999918	Not regulated	73.123	72.483	73.895	74.1	66.422
Agpat2	<a href='https://www.ncbi.nlm.nih.gov/gene/?term=67512' target="_blank"> 67512 </a>	1-acylglycerol-3-phosphate O-acyltransferase 2 (lysophosphatidic acid acyltransferase, beta)	processed_transcript	protein_coding	0.11953	1.08638	0.60991	0.999918	Not regulated	18.665	19.637	20.89	18.991	16.752
Agpat3	<a href='https://www.ncbi.nlm.nih.gov/gene/?term=28169' target="_blank"> 28169 </a>	1-acylglycerol-3-phosphate O-acyltransferase 3	protein_coding	protein_coding	0.0762902	1.0543	0.608238	0.999918	Not regulated	198.441	216.998	239.212	205.789	205.574
Agpat4	<a href='https://www.ncbi.nlm.nih.gov/gene/?term=68262' target="_blank"> 68262 </a>	1-acylglycerol-3-phosphate O-acyltransferase 4 (lysophosphatidic acid acyltransferase, delta)	protein_coding	protein_coding	-0.0408709	-1.02873	0.841805	0.999918	Not regulated	19.96	19.107	21.08	19.707	23.077
Agpat5	<a href='https://www.ncbi.nlm.nih.gov/gene/?term=52123' target="_blank"> 52123 </a>	1-acylglycerol-3-phosphate O-acyltransferase 5 (lysophosphatidic acid acyltransferase, epsilon)	protein_coding	protein_coding	0.0325851	1.02284	0.832643	0.999918	Not regulated	21.491	24.107	21.378	22.268	20.857
Agps	<a href='https://www.ncbi.nlm.nih.gov/gene/?term=228061' target="_blank"> 228061 </a>	alkylglycerone phosphate synthase	protein_coding	protein_coding	-0.0170018	-1.01185	0.907206	0.999918	Not regulated	22.692	26.302	26.232	23.984	26.971
Agrn	<a href='https://www.ncbi.nlm.nih.gov/gene/?term=11603' target="_blank"> 11603 </a>	agrin	retained_intron	protein_coding	0.0533319	1.03766	0.718103	0.999918	Not regulated	36.267	36.188	44.936	37.674	35.228
Agt	<a href='https://www.ncbi.nlm.nih.gov/gene/?term=11606' target="_blank"> 11606 </a>	angiotensinogen (serpin peptidase inhibitor, clade A, member 8)	protein_coding	protein_coding	0.564987	1.47937	0.149647	0.999918	Not regulated	3.543	5.39	8.535	3.371	4.303
Agtpbp1	<a href='https://www.ncbi.nlm.nih.gov/gene/?term=67269' target="_blank"> 67269 </a>	ATP/GTP binding protein 1	protein_coding	protein_coding	0.0761806	1.05422	0.612188	0.999918	Not regulated	19.537	21.641	18.738	18.223	18.398
Agtr1a	<a href='https://www.ncbi.nlm.nih.gov/gene/?term=11607' target="_blank"> 11607 </a>	angiotensin II receptor, type 1a	processed_transcript	protein_coding	-0.0579989	-1.04102	0.871372	0.999918	Not regulated	3.416	3.477	5.568	3.238	4.95
Agtr2	<a href='https://www.ncbi.nlm.nih.gov/gene/?term=11609' target="_blank"> 11609 </a>	angiotensin II receptor, type 2	protein_coding	protein_coding	-0.862749	-1.8185	0.161247	0.999918	Not regulated	0.319	0.46	0.403	0.533	0.855
Agtrap	<a href='https://www.ncbi.nlm.nih.gov/gene/?term=11610' target="_blank"> 11610 </a>	angiotensin II, type I receptor-associated protein	protein_coding	protein_coding	0.169811	1.12491	0.645579	0.999918	Not regulated	33.41	16.304	38.452	16.375	33.461
Ahctf1	<a href='https://www.ncbi.nlm.nih.gov/gene/?term=226747' target="_blank"> 226747 </a>	AT hook containing transcription factor 1	protein_coding	protein_coding	0.0850486	1.06072	0.528067	0.999918	Not regulated	25.099	26.38	27.694	24.6	22.765
Ahcy	<a href='https://www.ncbi.nlm.nih.gov/gene/?term=269378' target="_blank"> 269378 </a>	S-adenosylhomocysteine hydrolase	protein_coding	protein_coding	0.0499811	1.03525	0.796708	0.999918	Not regulated	15.493	15.193	15.899	15.257	13.763
Ahcyl1	<a href='https://www.ncbi.nlm.nih.gov/gene/?term=229709' target="_blank"> 229709 </a>	S-adenosylhomocysteine hydrolase-like 1	nonsense_mediated_decay	protein_coding	0.117777	1.08506	0.444564	0.999918	Not regulated	151.144	174.357	174.651	147.62	154.865
Ahcyl2	<a href='https://www.ncbi.nlm.nih.gov/gene/?term=74340' target="_blank"> 74340 </a>	S-adenosylhomocysteine hydrolase-like 2	protein_coding	protein_coding	-0.00458838	-1.00319	0.975821	0.999918	Not regulated	75.6	75.543	89.54	75.731	82.18
Ahdc1	<a href='https://www.ncbi.nlm.nih.gov/gene/?term=230793' target="_blank"> 230793 </a>	AT hook, DNA binding motif, containing 1	protein_coding	protein_coding	0.370622	1.29291	0.0139661	0.564994	Not regulated	26.535	24.587	26.879	18.955	18.901
Ahi1	<a href='https://www.ncbi.nlm.nih.gov/gene/?term=52906' target="_blank"> 52906 </a>	Abelson helper integration site 1	protein_coding	protein_coding	0.15163	1.11082	0.294333	0.999918	Not regulated	38.654	41.547	36.692	35.395	33.337
Ahnak	<a href='https://www.ncbi.nlm.nih.gov/gene/?term=66395' target="_blank"> 66395 </a>	AHNAK nucleoprotein (desmoyokin)	protein_coding	protein_coding	-0.101754	-1.07308	0.614353	0.999918	Not regulated	198.243	188.796	238.335	195.214	243.615
Ahnak2	<a href='https://www.ncbi.nlm.nih.gov/gene/?term=100041194' target="_blank"> 100041194 </a>	AHNAK nucleoprotein 2	protein_coding	protein_coding	0.0876172	1.06261	0.554212	0.999918	Not regulated	96.357	90.217	84.788	81.017	87.313
Ahr	<a href='https://www.ncbi.nlm.nih.gov/gene/?term=11622' target="_blank"> 11622 </a>	aryl-hydrocarbon receptor	protein_coding	protein_coding	-0.145723	-1.10629	0.400042	0.999918	Not regulated	10.952	11	14.411	12.752	12.552
Ahrr	<a href='https://www.ncbi.nlm.nih.gov/gene/?term=11624' target="_blank"> 11624 </a>	aryl-hydrocarbon receptor repressor	protein_coding	protein_coding	0.113656	1.08197	0.817237	0.999918	Not regulated	0.452	0.723	0.534	0.627	0.417
Ahsa1	<a href='https://www.ncbi.nlm.nih.gov/gene/?term=217737' target="_blank"> 217737 </a>	AHA1, activator of heat shock protein ATPase 1	protein_coding	protein_coding	-0.198249	-1.1473	0.205453	0.999918	Not regulated	127.357	112.57	105.199	142.591	118.116
Ahsa2	<a href='https://www.ncbi.nlm.nih.gov/gene/?term=268390' target="_blank"> 268390 </a>	AHA1, activator of heat shock protein ATPase 2	protein_coding	protein_coding	-0.334712	-1.26113	0.114543	0.999918	Not regulated	38.26	28.273	33.578	44.946	35.451
AI197445	<a href='https://www.ncbi.nlm.nih.gov/gene/?term=105120' target="_blank"> 105120 </a>	expressed sequence AI197445			-0.0479498	-1.03379	0.930659	0.999918	Not regulated	0.371	1.037	1.982	1.141	1.604
AI413582	<a href='https://www.ncbi.nlm.nih.gov/gene/?term=106672' target="_blank"> 106672 </a>	expressed sequence AI413582	protein_coding	protein_coding	0.0527493	1.03724	0.847219	0.999918	Not regulated	26.902	21.882	21.819	22.962	22.305
AI429214	<a href='https://www.ncbi.nlm.nih.gov/gene/?term=621080' target="_blank"> 621080 </a>	expressed sequence AI429214	protein_coding	protein_coding	0.240177	1.18114	0.493266	0.999918	Not regulated	3.714	3.808	3.539	2.749	3.373
AI467606	<a href='https://www.ncbi.nlm.nih.gov/gene/?term=101602' target="_blank"> 101602 </a>	expressed sequence AI467606	protein_coding	protein_coding	-0.151855	-1.111	0.632044	0.999918	Not regulated	4.451	4.529	4.797	4.565	5.477
AI480526	<a href='https://www.ncbi.nlm.nih.gov/gene/?term=100675' target="_blank"> 100675 </a>	expressed sequence AI480526	lincRNA	lincRNA	-0.299076	-1.23036	0.0651581	0.999918	Not regulated	63.756	66.875	63.775	85.817	75.454
AI504432	<a href='https://www.ncbi.nlm.nih.gov/gene/?term=229694' target="_blank"> 229694 </a>	expressed sequence AI504432	lincRNA	lincRNA	-0.615185	-1.53175	0.261427	0.999918	Not regulated	0.711	0.373	0.437	0.882	0.609
AI506816	<a href='https://www.ncbi.nlm.nih.gov/gene/?term=433855' target="_blank"> 433855 </a>	expressed sequence AI506816			-0.593774	-1.50919	0.399921	0.999918	Not regulated	36.35	32.499	5.559	34.235	36.165
AI593442	<a href='https://www.ncbi.nlm.nih.gov/gene/?term=330941' target="_blank"> 330941 </a>	expressed sequence AI593442	protein_coding	protein_coding	-1.48206	-2.79348	0.115519	0.999918	Not regulated	0.157	0.054	0.091	0.504	0.058
AI597479	<a href='https://www.ncbi.nlm.nih.gov/gene/?term=98404' target="_blank"> 98404 </a>	expressed sequence AI597479	protein_coding	protein_coding	-0.255977	-1.19414	0.171898	0.999918	Not regulated	14.386	13.343	11.68	16.036	14.776
AI661453	<a href='https://www.ncbi.nlm.nih.gov/gene/?term=224833' target="_blank"> 224833 </a>	expressed sequence AI661453	protein_coding	protein_coding	0.464634	1.37997	0.246857	0.999918	Not regulated	5.466	2.472	3.966	1.962	3.41
AI662270	<a href='https://www.ncbi.nlm.nih.gov/gene/?term=100043636' target="_blank"> 100043636 </a>	expressed sequence AI662270	lincRNA	lincRNA	-0.356124	-1.27998	0.319894	0.999918	Not regulated	4.17	3.599	3.787	5.052	4.643
AI837181	<a href='https://www.ncbi.nlm.nih.gov/gene/?term=107242' target="_blank"> 107242 </a>	expressed sequence AI837181	protein_coding	protein_coding	0.0550583	1.0389	0.730105	0.999918	Not regulated	46.628	46.951	47.03	45.722	43.014
AI838599	<a href='https://www.ncbi.nlm.nih.gov/gene/?term=NA' target="_blank"> NA </a>		lincRNA	lincRNA	-0.369214	-1.29165	0.559813	0.999918	Not regulated	1.539	3.215	2.03	3.147	2.589
AI847159	<a href='https://www.ncbi.nlm.nih.gov/gene/?term=100048701' target="_blank"> 100048701 </a>	expressed sequence AI847159	antisense	antisense	0.0346887	1.02434	0.957355	0.999918	Not regulated	1.25	3.728	1.64	1.929	2.295
AI854703	<a href='https://www.ncbi.nlm.nih.gov/gene/?term=243373' target="_blank"> 243373 </a>	expressed sequence AI854703	lincRNA	lincRNA	-0.216317	-1.16176	0.46024	0.999918	Not regulated	3.033	3.019	3.392	3.879	3.581
AI987944	<a href='https://www.ncbi.nlm.nih.gov/gene/?term=233168' target="_blank"> 233168 </a>	expressed sequence AI987944	protein_coding	protein_coding	-0.212098	-1.15837	0.313346	0.999918	Not regulated	12.999	14.806	12.263	15.407	14.282
Aida	<a href='https://www.ncbi.nlm.nih.gov/gene/?term=108909' target="_blank"> 108909 </a>	axin interactor, dorsalization associated	retained_intron	protein_coding	-0.00650594	-1.00452	0.962591	0.999918	Not regulated	63.059	63.666	65.495	65.473	57.522
Aif1	<a href='https://www.ncbi.nlm.nih.gov/gene/?term=11629' target="_blank"> 11629 </a>	allograft inflammatory factor 1	retained_intron	protein_coding	-0.464299	-1.37965	0.248193	0.999918	Not regulated	4.702	6.737	4.881	6.409	6.138
Aif1l	<a href='https://www.ncbi.nlm.nih.gov/gene/?term=108897' target="_blank"> 108897 </a>	allograft inflammatory factor 1-like	protein_coding	protein_coding	-0.163206	-1.11977	0.560409	0.999918	Not regulated	5.063	4.646	6.25	5.254	5.628
Aifm1	<a href='https://www.ncbi.nlm.nih.gov/gene/?term=26926' target="_blank"> 26926 </a>	apoptosis-inducing factor, mitochondrion-associated 1	retained_intron	protein_coding	0.0374228	1.02628	0.801072	0.999918	Not regulated	32.124	33.064	33.601	32.315	28.552
Aifm2	<a href='https://www.ncbi.nlm.nih.gov/gene/?term=71361' target="_blank"> 71361 </a>	apoptosis-inducing factor, mitochondrion-associated 2	retained_intron	protein_coding	0.035288	1.02476	0.882045	0.999918	Not regulated	11.08	8.901	9.878	9.703	10.787
Aifm3	<a href='https://www.ncbi.nlm.nih.gov/gene/?term=72168' target="_blank"> 72168 </a>	apoptosis-inducing factor, mitochondrion-associated 3	protein_coding	protein_coding	-0.25751	-1.19541	0.270945	0.999918	Not regulated	11.513	10.3	15.175	16.117	14.562
Aig1	<a href='https://www.ncbi.nlm.nih.gov/gene/?term=66253' target="_blank"> 66253 </a>	androgen-induced 1	protein_coding	protein_coding	0.0378568	1.02659	0.842225	0.999918	Not regulated	52.8	45.95	36.995	41.371	46.441
Aim2	<a href='https://www.ncbi.nlm.nih.gov/gene/?term=383619' target="_blank"> 383619 </a>	absent in melanoma 2	protein_coding	protein_coding	-0.245695	-1.18566	0.594465	0.999918	Not regulated	1.83	1.061	1.995	1.324	2.366
Aimp1	<a href='https://www.ncbi.nlm.nih.gov/gene/?term=13722' target="_blank"> 13722 </a>	aminoacyl tRNA synthetase complex-interacting multifunctional protein 1	protein_coding	protein_coding	-0.0611884	-1.04332	0.74105	0.999918	Not regulated	38.817	43.079	42.142	42.958	41.601
Aimp2	<a href='https://www.ncbi.nlm.nih.gov/gene/?term=231872' target="_blank"> 231872 </a>	aminoacyl tRNA synthetase complex-interacting multifunctional protein 2	protein_coding	protein_coding	-0.153925	-1.11259	0.503533	0.999918	Not regulated	21.832	25.528	24.899	28.438	24.039
Aip	<a href='https://www.ncbi.nlm.nih.gov/gene/?term=11632' target="_blank"> 11632 </a>	aryl-hydrocarbon receptor-interacting protein	protein_coding	protein_coding	0.0020752	1.00144	0.988676	0.999918	Not regulated	87.874	84.828	91.711	92.362	82.213
Aipl1	<a href='https://www.ncbi.nlm.nih.gov/gene/?term=114230' target="_blank"> 114230 </a>	aryl hydrocarbon receptor-interacting protein-like 1	protein_coding	protein_coding	0.113615	1.08194	0.769401	0.999918	Not regulated	2.579	5.238	3.998	4.581	2.593
Airn	<a href='https://www.ncbi.nlm.nih.gov/gene/?term=104103' target="_blank"> 104103 </a>	antisense Igf2r RNA	antisense	antisense	-0.305119	-1.23552	0.413114	0.999918	Not regulated	8.695	6.769	15.334	15.132	10.217
Ajap1	<a href='https://www.ncbi.nlm.nih.gov/gene/?term=230959' target="_blank"> 230959 </a>	adherens junction associated protein 1	protein_coding	protein_coding	0.880256	1.8407	0.215207	0.999918	Not regulated	1.039	0.31	1.275	0.365	0.558
Ajm1	<a href='https://www.ncbi.nlm.nih.gov/gene/?term=381353' target="_blank"> 381353 </a>	apical junction component 1			-0.39943	-1.31899	0.313424	0.999918	Not regulated	0.863	0.739	1.185	1.255	1.147
Ajuba	<a href='https://www.ncbi.nlm.nih.gov/gene/?term=16475' target="_blank"> 16475 </a>	ajuba LIM protein	protein_coding	protein_coding	0.0800136	1.05703	0.729837	0.999918	Not regulated	12.688	9.306	9.104	10.022	9.316
Ak1	<a href='https://www.ncbi.nlm.nih.gov/gene/?term=11636' target="_blank"> 11636 </a>	adenylate kinase 1	protein_coding	protein_coding	-0.150404	-1.10988	0.327699	0.999918	Not regulated	67.272	60.133	79.374	72.097	82.9
AK157302	<a href='https://www.ncbi.nlm.nih.gov/gene/?term=432732' target="_blank"> 432732 </a>	cDNA sequence AK157302	protein_coding	protein_coding	0.0879207	1.06284	0.718516	0.999918	Not regulated	11.487	12.101	11.943	10.928	11.044
Ak2	<a href='https://www.ncbi.nlm.nih.gov/gene/?term=11637' target="_blank"> 11637 </a>	adenylate kinase 2	processed_transcript	protein_coding	0.15251	1.1115	0.314087	0.999918	Not regulated	87.973	91.573	79.955	72.283	81.966
Ak3	<a href='https://www.ncbi.nlm.nih.gov/gene/?term=56248' target="_blank"> 56248 </a>	adenylate kinase 3	protein_coding	protein_coding	0.154623	1.11313	0.343365	0.999918	Not regulated	288.271	311.859	266.285	245.61	267.699
Ak4	<a href='https://www.ncbi.nlm.nih.gov/gene/?term=11639' target="_blank"> 11639 </a>	adenylate kinase 4	protein_coding	protein_coding	0.22605	1.16963	0.453177	0.999918	Not regulated	3.111	2.767	3.636	3.094	2.415
Ak5	<a href='https://www.ncbi.nlm.nih.gov/gene/?term=229949' target="_blank"> 229949 </a>	adenylate kinase 5	protein_coding	protein_coding	0.180754	1.13348	0.4074	0.999918	Not regulated	21.918	24.059	17.58	16.458	20.407
Ak6	<a href='https://www.ncbi.nlm.nih.gov/gene/?term=102216272' target="_blank"> 102216272 </a>	adenylate kinase 6	protein_coding	protein_coding	0.0661286	1.0469	0.678374	0.999918	Not regulated	55.162	59.877	62.295	57.952	53.713
Akap1	<a href='https://www.ncbi.nlm.nih.gov/gene/?term=11640' target="_blank"> 11640 </a>	A kinase (PRKA) anchor protein 1	protein_coding	protein_coding	0.0669707	1.04751	0.675639	0.999918	Not regulated	16.872	18.542	18.137	16.988	16.328
Akap10	<a href='https://www.ncbi.nlm.nih.gov/gene/?term=56697' target="_blank"> 56697 </a>	A kinase (PRKA) anchor protein 10	protein_coding	protein_coding	0.0252134	1.01763	0.863368	0.999918	Not regulated	19.301	20.64	20.162	19.412	19.325
Akap11	<a href='https://www.ncbi.nlm.nih.gov/gene/?term=219181' target="_blank"> 219181 </a>	A kinase (PRKA) anchor protein 11	protein_coding	protein_coding	-0.0145255	-1.01012	0.918681	0.999918	Not regulated	41.124	42.635	42.445	39.171	43.036
Akap12	<a href='https://www.ncbi.nlm.nih.gov/gene/?term=83397' target="_blank"> 83397 </a>	A kinase (PRKA) anchor protein (gravin) 12	protein_coding	protein_coding	-0.184007	-1.13604	0.22289	0.999918	Not regulated	64.493	61.774	75.222	74.708	75.812
Akap13	<a href='https://www.ncbi.nlm.nih.gov/gene/?term=75547' target="_blank"> 75547 </a>	A kinase (PRKA) anchor protein 13	protein_coding	protein_coding	0.0137404	1.00957	0.947531	0.999918	Not regulated	59.61	68.195	96.597	58.633	81.172
Akap17b	<a href='https://www.ncbi.nlm.nih.gov/gene/?term=338351' target="_blank"> 338351 </a>	A kinase (PRKA) anchor protein 17B	protein_coding	protein_coding	-0.0190618	-1.0133	0.935405	0.999918	Not regulated	3.529	4.275	3.751	4.55	3.588
Akap6	<a href='https://www.ncbi.nlm.nih.gov/gene/?term=238161' target="_blank"> 238161 </a>	A kinase (PRKA) anchor protein 6	protein_coding	protein_coding	-0.320553	-1.24881	0.212141	0.999918	Not regulated	1.328	1.887	1.693	1.676	2.287
Akap7	<a href='https://www.ncbi.nlm.nih.gov/gene/?term=432442' target="_blank"> 432442 </a>	A kinase (PRKA) anchor protein 7	protein_coding	protein_coding	0.0424655	1.02987	0.826718	0.999918	Not regulated	31.515	35.996	37.294	28.364	33.885
Akap8	<a href='https://www.ncbi.nlm.nih.gov/gene/?term=56399' target="_blank"> 56399 </a>	A kinase (PRKA) anchor protein 8	protein_coding	protein_coding	0.0321279	1.02252	0.82061	0.999918	Not regulated	52.841	50.606	58.046	56.416	49.948
Akap8l	<a href='https://www.ncbi.nlm.nih.gov/gene/?term=54194' target="_blank"> 54194 </a>	A kinase (PRKA) anchor protein 8-like	protein_coding	protein_coding	0.0675101	1.04791	0.635329	0.999918	Not regulated	79.29	77.161	90.492	77.577	68.651
Akap9	<a href='https://www.ncbi.nlm.nih.gov/gene/?term=100986' target="_blank"> 100986 </a>	A kinase (PRKA) anchor protein (yotiao) 9	retained_intron	protein_coding	0.0849857	1.06068	0.551673	0.999918	Not regulated	19.989	20.767	25.212	22.095	22.949
Akip1	<a href='https://www.ncbi.nlm.nih.gov/gene/?term=57373' target="_blank"> 57373 </a>	A kinase (PRKA) interacting protein 1	protein_coding	protein_coding	-0.300054	-1.23119	0.307122	0.999918	Not regulated	13.735	14.254	15.337	18.153	16.01
Akirin1	<a href='https://www.ncbi.nlm.nih.gov/gene/?term=68050' target="_blank"> 68050 </a>	akirin 1	protein_coding	protein_coding	0.0846989	1.06047	0.567875	0.999918	Not regulated	40.801	40.962	37.835	36.298	35.467
Akirin2	<a href='https://www.ncbi.nlm.nih.gov/gene/?term=433693' target="_blank"> 433693 </a>	akirin 2	protein_coding	protein_coding	-0.00634887	-1.00441	0.968012	0.999918	Not regulated	56.674	57.324	58.168	57.543	52.465
Akna	<a href='https://www.ncbi.nlm.nih.gov/gene/?term=100182' target="_blank"> 100182 </a>	AT-hook transcription factor	protein_coding	protein_coding	-0.0544138	-1.03844	0.782021	0.999918	Not regulated	7.498	7.388	8.62	9.048	6.999
Akr1a1	<a href='https://www.ncbi.nlm.nih.gov/gene/?term=58810' target="_blank"> 58810 </a>	aldo-keto reductase family 1, member A1 (aldehyde reductase)	protein_coding	protein_coding	0.00193813	1.00134	0.989693	0.999918	Not regulated	464.112	483.58	480.989	472.173	466.395
Akr1b10	<a href='https://www.ncbi.nlm.nih.gov/gene/?term=67861' target="_blank"> 67861 </a>	aldo-keto reductase family 1, member B10 (aldose reductase)	protein_coding	protein_coding	-0.110821	-1.07984	0.674703	0.999918	Not regulated	13.63	13.771	17.175	16.868	14.42
Akr1b3	<a href='https://www.ncbi.nlm.nih.gov/gene/?term=11677' target="_blank"> 11677 </a>	aldo-keto reductase family 1, member B3 (aldose reductase)	retained_intron	protein_coding	0.041599	1.02925	0.774635	0.999918	Not regulated	61.007	58.185	56.042	52.851	56.714
Akr1b7	<a href='https://www.ncbi.nlm.nih.gov/gene/?term=11997' target="_blank"> 11997 </a>	aldo-keto reductase family 1, member B7	protein_coding	protein_coding	1.89205	3.71162	0.039085	0.953031	Not regulated	3.095	0.596	1.012	0.167	0.658
Akr1b8	<a href='https://www.ncbi.nlm.nih.gov/gene/?term=14187' target="_blank"> 14187 </a>	aldo-keto reductase family 1, member B8	protein_coding	protein_coding	0.0774586	1.05516	0.801202	0.999918	Not regulated	14.424	9.463	9.869	10.507	10.355
Akr1c13	<a href='https://www.ncbi.nlm.nih.gov/gene/?term=27384' target="_blank"> 27384 </a>	aldo-keto reductase family 1, member C13	protein_coding	protein_coding	-0.631924	-1.54963	0.292169	0.999918	Not regulated	1.255	1.111	1.008	1.983	1.443
Akr1c14	<a href='https://www.ncbi.nlm.nih.gov/gene/?term=105387' target="_blank"> 105387 </a>	aldo-keto reductase family 1, member C14	protein_coding	protein_coding	-0.0801754	-1.05715	0.904537	0.999918	Not regulated	0.419	0.407	1.232	0.923	0.55
Akr1e1	<a href='https://www.ncbi.nlm.nih.gov/gene/?term=56043' target="_blank"> 56043 </a>	aldo-keto reductase family 1, member E1	protein_coding	protein_coding	0.0919357	1.0658	0.600891	0.999918	Not regulated	28.339	28.531	22.898	19.271	17.516
Akr7a5	<a href='https://www.ncbi.nlm.nih.gov/gene/?term=110198' target="_blank"> 110198 </a>	aldo-keto reductase family 7, member A5 (aflatoxin aldehyde reductase)	protein_coding	protein_coding	-0.138988	-1.10113	0.551843	0.999918	Not regulated	22.091	23.328	22.611	26.434	23.154
Akt1	<a href='https://www.ncbi.nlm.nih.gov/gene/?term=11651' target="_blank"> 11651 </a>	thymoma viral proto-oncogene 1	protein_coding	protein_coding	0.0676525	1.04801	0.633057	0.999918	Not regulated	132.569	126.176	147.118	132.595	119.143
Akt1s1	<a href='https://www.ncbi.nlm.nih.gov/gene/?term=67605' target="_blank"> 67605 </a>	AKT1 substrate 1 (proline-rich)	protein_coding	protein_coding	-0.00504164	-1.0035	0.972829	0.999918	Not regulated	72.823	73.337	69.263	77.748	67.289
Akt2	<a href='https://www.ncbi.nlm.nih.gov/gene/?term=11652' target="_blank"> 11652 </a>	thymoma viral proto-oncogene 2	protein_coding	protein_coding	0.0415265	1.0292	0.764413	0.999918	Not regulated	110.244	112.474	110.023	111.732	104.993
Akt2-ps	<a href='https://www.ncbi.nlm.nih.gov/gene/?term=111116' target="_blank"> 111116 </a>	thymoma viral proto-oncogene 2, pseudogene	processed_pseudogene	processed_pseudogene	-0.00889821	-1.00619	0.979226	0.999918	Not regulated	4.212	4.479	4.855	4.364	4.585
Akt3	<a href='https://www.ncbi.nlm.nih.gov/gene/?term=23797' target="_blank"> 23797 </a>	thymoma viral proto-oncogene 3	protein_coding	protein_coding	0.164152	1.12051	0.251853	0.999918	Not regulated	36.44	47.359	39.883	35.902	36.376
Aktip	<a href='https://www.ncbi.nlm.nih.gov/gene/?term=14339' target="_blank"> 14339 </a>	AKT interacting protein	protein_coding	protein_coding	0.0253904	1.01776	0.855629	0.999918	Not regulated	72.932	67.907	78.057	74.155	66.423
AL731706.1	<a href='https://www.ncbi.nlm.nih.gov/gene/?term=NA' target="_blank"> NA </a>				-0.0403754	-1.02838	0.884609	0.999918	Not regulated	16.823	20.716	20.711	19.218	19.878
Alad	<a href='https://www.ncbi.nlm.nih.gov/gene/?term=17025' target="_blank"> 17025 </a>	aminolevulinate, delta-, dehydratase	processed_transcript	protein_coding	0.727971	1.65631	0.0024825	0.202907	Not regulated	343.485	398.315	201.523	198.833	176.477
Alas1	<a href='https://www.ncbi.nlm.nih.gov/gene/?term=11655' target="_blank"> 11655 </a>	aminolevulinic acid synthase 1	protein_coding	protein_coding	0.525732	1.43966	0.00417713	0.285973	Not regulated	98.815	105.614	145.736	77.009	75.827
Alas2	<a href='https://www.ncbi.nlm.nih.gov/gene/?term=11656' target="_blank"> 11656 </a>	aminolevulinic acid synthase 2, erythroid	protein_coding	protein_coding	-0.118607	-1.08569	0.676017	0.999918	Not regulated	13.317	18.622	11.024	18.088	13.231
Alcam	<a href='https://www.ncbi.nlm.nih.gov/gene/?term=11658' target="_blank"> 11658 </a>	activated leukocyte cell adhesion molecule	protein_coding	protein_coding	0.00443952	1.00308	0.981886	0.999918	Not regulated	16.335	13.266	15.484	12.355	20.371
Aldh16a1	<a href='https://www.ncbi.nlm.nih.gov/gene/?term=69748' target="_blank"> 69748 </a>	aldehyde dehydrogenase 16 family, member A1	retained_intron	protein_coding	0.00911097	1.00634	0.969419	0.999918	Not regulated	12.939	11.663	17.725	14.183	10.492
Aldh18a1	<a href='https://www.ncbi.nlm.nih.gov/gene/?term=56454' target="_blank"> 56454 </a>	aldehyde dehydrogenase 18 family, member A1	protein_coding	protein_coding	-0.0585437	-1.04141	0.732069	0.999918	Not regulated	16.52	16.446	14.343	15.586	17.609
Aldh1a1	<a href='https://www.ncbi.nlm.nih.gov/gene/?term=11668' target="_blank"> 11668 </a>	aldehyde dehydrogenase family 1, subfamily A1	protein_coding	protein_coding	0.20719	1.15444	0.233851	0.999918	Not regulated	107.843	109.427	91.18	75.463	100.92
Aldh1a2	<a href='https://www.ncbi.nlm.nih.gov/gene/?term=19378' target="_blank"> 19378 </a>	aldehyde dehydrogenase family 1, subfamily A2	protein_coding	protein_coding	0.0423383	1.02978	0.861193	0.999918	Not regulated	54.596	50.602	31.521	35.417	52.137
Aldh1a3	<a href='https://www.ncbi.nlm.nih.gov/gene/?term=56847' target="_blank"> 56847 </a>	aldehyde dehydrogenase family 1, subfamily A3	protein_coding	protein_coding	0.654253	1.5738	0.0471874	0.999918	Not regulated	8.566	4.979	13.61	4.821	6.808
Aldh1a7	<a href='https://www.ncbi.nlm.nih.gov/gene/?term=26358' target="_blank"> 26358 </a>	aldehyde dehydrogenase family 1, subfamily A7	protein_coding	protein_coding	1.42167	2.67896	0.0417147	0.976735	Not regulated	1.137	0.589	1.041	0.292	0.382
Aldh1b1	<a href='https://www.ncbi.nlm.nih.gov/gene/?term=72535' target="_blank"> 72535 </a>	aldehyde dehydrogenase 1 family, member B1	protein_coding	protein_coding	0.235366	1.17721	0.662801	0.999918	Not regulated	1.509	0.902	1.013	0.802	1.108
Aldh1l1	<a href='https://www.ncbi.nlm.nih.gov/gene/?term=107747' target="_blank"> 107747 </a>	aldehyde dehydrogenase 1 family, member L1	processed_transcript	protein_coding	0.0969384	1.0695	0.55271	0.999918	Not regulated	24.668	22.932	22.773	19.637	22.399
Aldh1l2	<a href='https://www.ncbi.nlm.nih.gov/gene/?term=216188' target="_blank"> 216188 </a>	aldehyde dehydrogenase 1 family, member L2	protein_coding	protein_coding	-0.0186856	-1.01304	0.949373	0.999918	Not regulated	1.999	2.113	3.29	2.085	2.469
Aldh2	<a href='https://www.ncbi.nlm.nih.gov/gene/?term=11669' target="_blank"> 11669 </a>	aldehyde dehydrogenase 2, mitochondrial	protein_coding	protein_coding	-0.0135705	-1.00945	0.929563	0.999918	Not regulated	638.032	614.231	695.048	648.637	650.124
Aldh3a1	<a href='https://www.ncbi.nlm.nih.gov/gene/?term=11670' target="_blank"> 11670 </a>	aldehyde dehydrogenase family 3, subfamily A1	protein_coding	protein_coding	0.0720162	1.05118	0.678243	0.999918	Not regulated	93.148	72.471	112.564	86.551	87.133
Aldh3a2	<a href='https://www.ncbi.nlm.nih.gov/gene/?term=11671' target="_blank"> 11671 </a>	aldehyde dehydrogenase family 3, subfamily A2	protein_coding	protein_coding	0.0828688	1.05912	0.555459	0.999918	Not regulated	62.062	65.837	65.446	58.58	64.026
Aldh3b1	<a href='https://www.ncbi.nlm.nih.gov/gene/?term=67689' target="_blank"> 67689 </a>	aldehyde dehydrogenase 3 family, member B1	protein_coding	protein_coding	-0.0314585	-1.02204	0.917356	0.999918	Not regulated	6.99	5.874	6.148	6.056	6.7
Aldh3b2	<a href='https://www.ncbi.nlm.nih.gov/gene/?term=621603' target="_blank"> 621603 </a>	aldehyde dehydrogenase 3 family, member B2	protein_coding	protein_coding	2.12832	4.37207	0.0167165	0.624229	Not regulated	1.361	0.461	0.977	0.049	0.363
Aldh4a1	<a href='https://www.ncbi.nlm.nih.gov/gene/?term=212647' target="_blank"> 212647 </a>	aldehyde dehydrogenase 4 family, member A1	protein_coding	protein_coding	-0.0606425	-1.04293	0.742693	0.999918	Not regulated	15.955	12.702	17.131	16.164	16.038
Aldh5a1	<a href='https://www.ncbi.nlm.nih.gov/gene/?term=214579' target="_blank"> 214579 </a>	aldhehyde dehydrogenase family 5, subfamily A1	protein_coding	protein_coding	0.0764195	1.0544	0.600209	0.999918	Not regulated	14.096	14.611	15.778	13.602	14.108
Aldh6a1	<a href='https://www.ncbi.nlm.nih.gov/gene/?term=104776' target="_blank"> 104776 </a>	aldehyde dehydrogenase family 6, subfamily A1	protein_coding	protein_coding	0.118154	1.08535	0.399748	0.999918	Not regulated	64.279	72.216	66.324	61.308	61.436
Aldh7a1	<a href='https://www.ncbi.nlm.nih.gov/gene/?term=110695' target="_blank"> 110695 </a>	aldehyde dehydrogenase family 7, member A1	processed_transcript	protein_coding	0.0216896	1.01515	0.873807	0.999918	Not regulated	72.05	72.856	75.95	73.042	68.609
Aldh9a1	<a href='https://www.ncbi.nlm.nih.gov/gene/?term=56752' target="_blank"> 56752 </a>	aldehyde dehydrogenase 9, subfamily A1	protein_coding	protein_coding	0.062199	1.04406	0.655307	0.999918	Not regulated	61.971	74.799	72.529	63.475	68.672
Aldoa	<a href='https://www.ncbi.nlm.nih.gov/gene/?term=11674' target="_blank"> 11674 </a>	aldolase A, fructose-bisphosphate	protein_coding	protein_coding	0.101499	1.07289	0.564279	0.999918	Not regulated	1697.38	1934.84	1670.81	1546.75	1697.06
Aldoc	<a href='https://www.ncbi.nlm.nih.gov/gene/?term=11676' target="_blank"> 11676 </a>	aldolase C, fructose-bisphosphate	protein_coding	protein_coding	0.336607	1.26278	0.126619	0.999918	Not regulated	81.032	43.225	61.205	44.207	50.259
Alg1	<a href='https://www.ncbi.nlm.nih.gov/gene/?term=208211' target="_blank"> 208211 </a>	asparagine-linked glycosylation 1 (beta-1,4-mannosyltransferase)	protein_coding	protein_coding	-0.0752919	-1.05357	0.689122	0.999918	Not regulated	26.399	26.809	26.895	30.472	25.852
Alg10b	<a href='https://www.ncbi.nlm.nih.gov/gene/?term=380959' target="_blank"> 380959 </a>	asparagine-linked glycosylation 10B (alpha-1,2-glucosyltransferase)	protein_coding	protein_coding	0.0225678	1.01577	0.875036	0.999918	Not regulated	23.508	23.972	22.934	22.044	22.787
Alg11	<a href='https://www.ncbi.nlm.nih.gov/gene/?term=207958' target="_blank"> 207958 </a>	asparagine-linked glycosylation 11 (alpha-1,2-mannosyltransferase)	protein_coding	protein_coding	-0.125234	-1.09068	0.3994	0.999918	Not regulated	12.929	13.798	13.222	14.649	13.507
Alg12	<a href='https://www.ncbi.nlm.nih.gov/gene/?term=223774' target="_blank"> 223774 </a>	asparagine-linked glycosylation 12 (alpha-1,6-mannosyltransferase)	retained_intron	protein_coding	-0.174673	-1.12871	0.456292	0.999918	Not regulated	13.722	11.882	11.039	15.013	13.311
Alg13	<a href='https://www.ncbi.nlm.nih.gov/gene/?term=67574' target="_blank"> 67574 </a>	asparagine-linked glycosylation 13	protein_coding	protein_coding	-0.0350213	-1.02457	0.900949	0.999918	Not regulated	5.978	5.803	6.075	6.069	6.907
Alg14	<a href='https://www.ncbi.nlm.nih.gov/gene/?term=66789' target="_blank"> 66789 </a>	asparagine-linked glycosylation 14	protein_coding	protein_coding	-0.107824	-1.0776	0.577341	0.999918	Not regulated	48.758	50.432	43.6	49.527	55.42
Alg2	<a href='https://www.ncbi.nlm.nih.gov/gene/?term=56737' target="_blank"> 56737 </a>	asparagine-linked glycosylation 2 (alpha-1,3-mannosyltransferase)	processed_transcript	protein_coding	-0.0967379	-1.06935	0.489618	0.999918	Not regulated	49.632	48.4	50.692	56.175	49.223
Alg3	<a href='https://www.ncbi.nlm.nih.gov/gene/?term=208624' target="_blank"> 208624 </a>	asparagine-linked glycosylation 3 (alpha-1,3-mannosyltransferase)	protein_coding	protein_coding	0.199049	1.14794	0.393953	0.999918	Not regulated	19.597	18.705	19.077	17.063	16.118
Alg5	<a href='https://www.ncbi.nlm.nih.gov/gene/?term=66248' target="_blank"> 66248 </a>	asparagine-linked glycosylation 5 (dolichyl-phosphate beta-glucosyltransferase)	protein_coding	protein_coding	0.0817934	1.05833	0.698667	0.999918	Not regulated	22.643	26.529	26.678	23.396	23.04
Alg6	<a href='https://www.ncbi.nlm.nih.gov/gene/?term=320438' target="_blank"> 320438 </a>	asparagine-linked glycosylation 6 (alpha-1,3,-glucosyltransferase)	retained_intron	protein_coding	-0.147017	-1.10728	0.558261	0.999918	Not regulated	7.608	7.446	7.67	8.299	7.801
Alg8	<a href='https://www.ncbi.nlm.nih.gov/gene/?term=381903' target="_blank"> 381903 </a>	asparagine-linked glycosylation 8 (alpha-1,3-glucosyltransferase)	protein_coding	protein_coding	0.189915	1.1407	0.47252	0.999918	Not regulated	16.581	14.841	13.786	12.638	10.284
Alg9	<a href='https://www.ncbi.nlm.nih.gov/gene/?term=102580' target="_blank"> 102580 </a>	asparagine-linked glycosylation 9 (alpha 1,2 mannosyltransferase)	protein_coding	protein_coding	0.0733689	1.05217	0.725537	0.999918	Not regulated	11.05	10.646	12.236	10.528	11.186
Alkal2	<a href='https://www.ncbi.nlm.nih.gov/gene/?term=100294583' target="_blank"> 100294583 </a>	ALK and LTK ligand 2			0.0051941	1.00361	0.990252	0.999918	Not regulated	3.439	3.789	7.632	4.299	5.139
Alkbh1	<a href='https://www.ncbi.nlm.nih.gov/gene/?term=211064' target="_blank"> 211064 </a>	alkB homolog 1, histone H2A dioxygenase	processed_transcript	protein_coding	0.127615	1.09249	0.551552	0.999918	Not regulated	11.394	11.313	15.12	12.242	9.767
Alkbh2	<a href='https://www.ncbi.nlm.nih.gov/gene/?term=231642' target="_blank"> 231642 </a>	alkB homolog 2, alpha-ketoglutarate-dependent dioxygenase	protein_coding	protein_coding	-0.489457	-1.40392	0.1668	0.999918	Not regulated	11.495	6.089	9.618	12.133	12.2
Alkbh3	<a href='https://www.ncbi.nlm.nih.gov/gene/?term=69113' target="_blank"> 69113 </a>	alkB homolog 3, alpha-ketoglutarate-dependent dioxygenase	processed_transcript	protein_coding	0.0370678	1.02603	0.88249	0.999918	Not regulated	19.491	22.322	38.148	29.276	24.358
Alkbh4	<a href='https://www.ncbi.nlm.nih.gov/gene/?term=72041' target="_blank"> 72041 </a>	alkB homolog 4, lysine demethylase	protein_coding	protein_coding	-0.0568271	-1.04018	0.855312	0.999918	Not regulated	6.14	7.152	8.526	7.325	7.131
Alkbh5	<a href='https://www.ncbi.nlm.nih.gov/gene/?term=268420' target="_blank"> 268420 </a>	alkB homolog 5, RNA demethylase	processed_transcript	protein_coding	0.0182732	1.01275	0.900476	0.999918	Not regulated	57.598	62.412	53.387	57.469	54.414
Alkbh6	<a href='https://www.ncbi.nlm.nih.gov/gene/?term=233065' target="_blank"> 233065 </a>	alkB homolog 6	protein_coding	protein_coding	0.0868672	1.06206	0.693044	0.999918	Not regulated	35.116	35.422	34.974	34.691	31.463
Alkbh7	<a href='https://www.ncbi.nlm.nih.gov/gene/?term=66400' target="_blank"> 66400 </a>	alkB homolog 7	protein_coding	protein_coding	0.00972428	1.00676	0.975933	0.999918	Not regulated	16.013	14.241	11.631	14.466	13.036
Alkbh8	<a href='https://www.ncbi.nlm.nih.gov/gene/?term=67667' target="_blank"> 67667 </a>	alkB homolog 8, tRNA methyltransferase	protein_coding	protein_coding	-0.079348	-1.05654	0.640292	0.999918	Not regulated	9.562	11.283	10.541	11.136	11.538
Alms1	<a href='https://www.ncbi.nlm.nih.gov/gene/?term=236266' target="_blank"> 236266 </a>	ALMS1, centrosome and basal body associated	protein_coding	protein_coding	-0.0541249	-1.03823	0.785698	0.999918	Not regulated	3.628	3.622	4.771	4.423	3.863
Alms1-ps2	<a href='https://www.ncbi.nlm.nih.gov/gene/?term=623273' target="_blank"> 623273 </a>	ALMS1, centrosome and basal body associated, pseudogene 2	transcribed_unprocessed_pseudogene	transcribed_unprocessed_pseudogene	-0.347211	-1.2721	0.514599	0.999918	Not regulated	0.791	0.938	0.845	1.333	0.835
Alox12	<a href='https://www.ncbi.nlm.nih.gov/gene/?term=11684' target="_blank"> 11684 </a>	arachidonate 12-lipoxygenase	protein_coding	protein_coding	0.336103	1.26234	0.350307	0.999918	Not regulated	2.518	1.973	2.767	2.113	1.606
Alox12e	<a href='https://www.ncbi.nlm.nih.gov/gene/?term=11685' target="_blank"> 11685 </a>	arachidonate lipoxygenase, epidermal	protein_coding	protein_coding	2.78487	6.89172	0.00619994	0.36106	Not regulated	6.567	0.957	2.586	0	0.97
Alox15	<a href='https://www.ncbi.nlm.nih.gov/gene/?term=11687' target="_blank"> 11687 </a>	arachidonate 15-lipoxygenase	protein_coding	protein_coding	1.9739	3.92829	0.0186154	0.667157	Not regulated	3.71	0.622	1.846	0.085	0.939
Alox5	<a href='https://www.ncbi.nlm.nih.gov/gene/?term=11689' target="_blank"> 11689 </a>	arachidonate 5-lipoxygenase	protein_coding	protein_coding	-0.224295	-1.16821	0.591501	0.999918	Not regulated	1.488	0.932	1.451	1.404	1.34
Alox5ap	<a href='https://www.ncbi.nlm.nih.gov/gene/?term=11690' target="_blank"> 11690 </a>	arachidonate 5-lipoxygenase activating protein	protein_coding	protein_coding	-0.245914	-1.18584	0.360352	0.999918	Not regulated	17.717	13.749	15.108	31.453	22.256
Aloxe3	<a href='https://www.ncbi.nlm.nih.gov/gene/?term=23801' target="_blank"> 23801 </a>	arachidonate lipoxygenase 3	protein_coding	protein_coding	0.119301	1.08621	0.818327	0.999918	Not regulated	1.035	0.697	0.548	0.792	0.594
Alpk1	<a href='https://www.ncbi.nlm.nih.gov/gene/?term=71481' target="_blank"> 71481 </a>	alpha-kinase 1	protein_coding	protein_coding	0.119943	1.08669	0.555396	0.999918	Not regulated	5.871	6.889	8.643	6.43	6.217
Alpk2	<a href='https://www.ncbi.nlm.nih.gov/gene/?term=225638' target="_blank"> 225638 </a>	alpha-kinase 2	protein_coding	protein_coding	0.81331	1.75724	0.230192	0.999918	Not regulated	1.29	2.631	0.421	0.322	1.251
Alpk3	<a href='https://www.ncbi.nlm.nih.gov/gene/?term=116904' target="_blank"> 116904 </a>	alpha-kinase 3	protein_coding	protein_coding	0.563928	1.47829	0.155406	0.999918	Not regulated	1.589	3.248	1.68	1.088	1.808
Alpl	<a href='https://www.ncbi.nlm.nih.gov/gene/?term=11647' target="_blank"> 11647 </a>	alkaline phosphatase, liver/bone/kidney	protein_coding	protein_coding	-0.27971	-1.21395	0.291704	0.999918	Not regulated	47.213	45.014	98.882	80.344	73.387
Als2	<a href='https://www.ncbi.nlm.nih.gov/gene/?term=74018' target="_blank"> 74018 </a>	alsin Rho guanine nucleotide exchange factor	protein_coding	protein_coding	-0.0342765	-1.02404	0.814091	0.999918	Not regulated	12.926	14.321	13.323	14.409	13.306
Als2cl	<a href='https://www.ncbi.nlm.nih.gov/gene/?term=235633' target="_blank"> 235633 </a>	ALS2 C-terminal like	processed_transcript	protein_coding	0.0868221	1.06203	0.624018	0.999918	Not regulated	12.899	12.105	14.358	14.019	12.674
Alx1	<a href='https://www.ncbi.nlm.nih.gov/gene/?term=216285' target="_blank"> 216285 </a>	ALX homeobox 1	protein_coding	protein_coding	0.171138	1.12595	0.59897	0.999918	Not regulated	4.397	7.039	4.995	5.771	4.598
Alx3	<a href='https://www.ncbi.nlm.nih.gov/gene/?term=11694' target="_blank"> 11694 </a>	aristaless-like homeobox 3	protein_coding	protein_coding	-0.591312	-1.50662	0.302053	0.999918	Not regulated	1.308	1.183	0.688	1.706	1.459
Alx4	<a href='https://www.ncbi.nlm.nih.gov/gene/?term=11695' target="_blank"> 11695 </a>	aristaless-like homeobox 4	protein_coding	protein_coding	-0.0722851	-1.05138	0.699644	0.999918	Not regulated	19.017	16.692	27.203	20.865	22.326
Alyref	<a href='https://www.ncbi.nlm.nih.gov/gene/?term=21681' target="_blank"> 21681 </a>	Aly/REF export factor	protein_coding	protein_coding	0.0710165	1.05046	0.673025	0.999918	Not regulated	65.566	63.235	74.837	73.951	53.125
Alyref2	<a href='https://www.ncbi.nlm.nih.gov/gene/?term=56009' target="_blank"> 56009 </a>	Aly/REF export factor 2	protein_coding	protein_coding	0.0260439	1.01822	0.93644	0.999918	Not regulated	7.658	7.441	7.48	7.403	7.025
Amacr	<a href='https://www.ncbi.nlm.nih.gov/gene/?term=17117' target="_blank"> 17117 </a>	alpha-methylacyl-CoA racemase	protein_coding	protein_coding	-0.183697	-1.13579	0.458082	0.999918	Not regulated	11.788	12.198	11.682	12.859	11.565
Ambra1	<a href='https://www.ncbi.nlm.nih.gov/gene/?term=228361' target="_blank"> 228361 </a>	autophagy/beclin 1 regulator 1	protein_coding	protein_coding	0.0217507	1.01519	0.875885	0.999918	Not regulated	24	24.776	26.669	24.956	24.144
Amd1	<a href='https://www.ncbi.nlm.nih.gov/gene/?term=11702' target="_blank"> 11702 </a>	S-adenosylmethionine decarboxylase 1	protein_coding	protein_coding	-0.00153808	-1.00107	0.991358	0.999918	Not regulated	64.096	67.12	60.756	68.226	58.421
Amd2	<a href='https://www.ncbi.nlm.nih.gov/gene/?term=100041585' target="_blank"> 100041585 </a>	S-adenosylmethionine decarboxylase 2	protein_coding	protein_coding	-0.0680157	-1.04827	0.79765	0.999918	Not regulated	11.124	7.47	6.448	8.638	8.672
Amdhd2	<a href='https://www.ncbi.nlm.nih.gov/gene/?term=245847' target="_blank"> 245847 </a>	amidohydrolase domain containing 2	processed_transcript	protein_coding	-0.232646	-1.17499	0.341808	0.999918	Not regulated	16.062	16.609	20.019	23.12	17.472
Amd-ps3	<a href='https://www.ncbi.nlm.nih.gov/gene/?term=100043304' target="_blank"> 100043304 </a>	S-adenosylmethionine decarboxylase, pseudogene 3	processed_pseudogene	processed_pseudogene	0.127016	1.09203	0.611925	0.999918	Not regulated	23.101	22.563	23.351	23.161	18.499
Amer1	<a href='https://www.ncbi.nlm.nih.gov/gene/?term=72345' target="_blank"> 72345 </a>	APC membrane recruitment 1	protein_coding	protein_coding	-0.213886	-1.15981	0.146228	0.999918	Not regulated	9.401	10.387	10.25	12.35	10.624
Amer2	<a href='https://www.ncbi.nlm.nih.gov/gene/?term=72125' target="_blank"> 72125 </a>	APC membrane recruitment 2	protein_coding	protein_coding	0.537329	1.45128	0.00252833	0.203537	Not regulated	13.338	17.072	10.566	10.965	7.835
Amfr	<a href='https://www.ncbi.nlm.nih.gov/gene/?term=23802' target="_blank"> 23802 </a>	autocrine motility factor receptor	protein_coding	protein_coding	0.0850758	1.06074	0.573778	0.999918	Not regulated	185.07	201.602	198.012	185.75	173.29
Amigo1	<a href='https://www.ncbi.nlm.nih.gov/gene/?term=229715' target="_blank"> 229715 </a>	adhesion molecule with Ig like domain 1	protein_coding	protein_coding	0.0241722	1.0169	0.899032	0.999918	Not regulated	11.939	10.814	8.726	10.682	9.874
Amigo2	<a href='https://www.ncbi.nlm.nih.gov/gene/?term=105827' target="_blank"> 105827 </a>	adhesion molecule with Ig like domain 2	protein_coding	protein_coding	-0.187068	-1.13845	0.242306	0.999918	Not regulated	19.357	21.024	20.769	22.766	22.773
Amigo3	<a href='https://www.ncbi.nlm.nih.gov/gene/?term=320844' target="_blank"> 320844 </a>	adhesion molecule with Ig like domain 3	protein_coding	protein_coding	0.282989	1.21671	0.505404	0.999918	Not regulated	1.637	1.572	1.411	1.301	1.2
Ammecr1	<a href='https://www.ncbi.nlm.nih.gov/gene/?term=56068' target="_blank"> 56068 </a>	Alport syndrome, mental retardation, midface hypoplasia and elliptocytosis chromosomal region gene 1	protein_coding	protein_coding	0.0634177	1.04494	0.746167	0.999918	Not regulated	8.981	11.489	13.02	9.613	10.838
Ammecr1l	<a href='https://www.ncbi.nlm.nih.gov/gene/?term=225339' target="_blank"> 225339 </a>	AMME chromosomal region gene 1-like	protein_coding	protein_coding	0.00398303	1.00276	0.977966	0.999918	Not regulated	27.909	28.743	28.327	28.123	27.441
Amn1	<a href='https://www.ncbi.nlm.nih.gov/gene/?term=232566' target="_blank"> 232566 </a>	antagonist of mitotic exit network 1	protein_coding	protein_coding	-0.0569886	-1.04029	0.793688	0.999918	Not regulated	12.908	11.274	11.994	12.013	10.584
Amot	<a href='https://www.ncbi.nlm.nih.gov/gene/?term=27494' target="_blank"> 27494 </a>	angiomotin	protein_coding	protein_coding	-0.255208	-1.19351	0.0875426	0.999918	Not regulated	10.898	10.591	12.572	12.814	14.047
Amotl1	<a href='https://www.ncbi.nlm.nih.gov/gene/?term=75723' target="_blank"> 75723 </a>	angiomotin-like 1	protein_coding	protein_coding	-0.0317613	-1.02226	0.843843	0.999918	Not regulated	78.503	75.696	74.754	70.07	85.941
Amotl2	<a href='https://www.ncbi.nlm.nih.gov/gene/?term=56332' target="_blank"> 56332 </a>	angiomotin-like 2	protein_coding	protein_coding	0.15666	1.1147	0.366933	0.999918	Not regulated	98.442	98.001	70.42	84.698	74.62
Ampd1	<a href='https://www.ncbi.nlm.nih.gov/gene/?term=229665' target="_blank"> 229665 </a>	adenosine monophosphate deaminase 1	protein_coding	protein_coding	0.674287	1.59581	0.339514	0.999918	Not regulated	0.942	3.437	0.926	0.296	1.681
Ampd2	<a href='https://www.ncbi.nlm.nih.gov/gene/?term=109674' target="_blank"> 109674 </a>	adenosine monophosphate deaminase 2	protein_coding	protein_coding	0.0895498	1.06404	0.568671	0.999918	Not regulated	27.933	26.782	34.564	30.034	24.028
Ampd3	<a href='https://www.ncbi.nlm.nih.gov/gene/?term=11717' target="_blank"> 11717 </a>	adenosine monophosphate deaminase 3	protein_coding	protein_coding	0.236683	1.17828	0.219967	0.999918	Not regulated	17.572	15.013	17.686	11.5	16.592
Amph	<a href='https://www.ncbi.nlm.nih.gov/gene/?term=218038' target="_blank"> 218038 </a>	amphiphysin	protein_coding	protein_coding	0.347471	1.27233	0.396825	0.999918	Not regulated	5.127	1.718	4.253	3.008	2.681
Amt	<a href='https://www.ncbi.nlm.nih.gov/gene/?term=434437' target="_blank"> 434437 </a>	aminomethyltransferase	processed_transcript	protein_coding	0.112061	1.08077	0.664851	0.999918	Not regulated	14.011	13.856	11.96	11.445	12.187
Amy1	<a href='https://www.ncbi.nlm.nih.gov/gene/?term=11722' target="_blank"> 11722 </a>	amylase 1, salivary	protein_coding	protein_coding	-0.00253301	-1.00176	0.992106	0.999918	Not regulated	14.303	16.93	13.853	12.831	16.452
Amz1	<a href='https://www.ncbi.nlm.nih.gov/gene/?term=231842' target="_blank"> 231842 </a>	archaelysin family metallopeptidase 1	processed_transcript	protein_coding	-0.427993	-1.34536	0.349785	0.999918	Not regulated	1.189	0.741	1.364	1.458	1.285
Amz2	<a href='https://www.ncbi.nlm.nih.gov/gene/?term=13929' target="_blank"> 13929 </a>	archaelysin family metallopeptidase 2	protein_coding	protein_coding	-0.107204	-1.07714	0.46957	0.999918	Not regulated	34.422	34.462	36.851	38.767	36.94
Anapc1	<a href='https://www.ncbi.nlm.nih.gov/gene/?term=17222' target="_blank"> 17222 </a>	anaphase promoting complex subunit 1	protein_coding	protein_coding	0.0294713	1.02064	0.829407	0.999918	Not regulated	53.728	54.243	59.074	55.297	50.006
Anapc10	<a href='https://www.ncbi.nlm.nih.gov/gene/?term=68999' target="_blank"> 68999 </a>	anaphase promoting complex subunit 10	protein_coding	protein_coding	0.0228353	1.01595	0.93323	0.999918	Not regulated	5.838	6.149	5.67	5.797	5.742
Anapc11	<a href='https://www.ncbi.nlm.nih.gov/gene/?term=66156' target="_blank"> 66156 </a>	anaphase promoting complex subunit 11	protein_coding	protein_coding	-0.0820442	-1.05852	0.576826	0.999918	Not regulated	80.481	78.642	82.584	91.558	78.464
Anapc13	<a href='https://www.ncbi.nlm.nih.gov/gene/?term=69010' target="_blank"> 69010 </a>	anaphase promoting complex subunit 13	protein_coding	protein_coding	-0.00158556	-1.0011	0.992849	0.999918	Not regulated	148.608	144.947	146.38	145.506	136.931
Anapc15	<a href='https://www.ncbi.nlm.nih.gov/gene/?term=75430' target="_blank"> 75430 </a>	anaphase promoting complex C subunit 15	protein_coding	protein_coding	-0.0107834	-1.0075	0.967026	0.999918	Not regulated	15.265	14.776	13.823	13.12	15.687
Anapc16	<a href='https://www.ncbi.nlm.nih.gov/gene/?term=52717' target="_blank"> 52717 </a>	anaphase promoting complex subunit 16	protein_coding	protein_coding	0.0672931	1.04775	0.632524	0.999918	Not regulated	78.544	79.826	85.04	74.081	75.939
Anapc2	<a href='https://www.ncbi.nlm.nih.gov/gene/?term=99152' target="_blank"> 99152 </a>	anaphase promoting complex subunit 2	protein_coding	protein_coding	-0.0227659	-1.01591	0.86889	0.999918	Not regulated	43.381	54.773	59.382	57.515	43.492
Anapc4	<a href='https://www.ncbi.nlm.nih.gov/gene/?term=52206' target="_blank"> 52206 </a>	anaphase promoting complex subunit 4	protein_coding	protein_coding	0.0282548	1.01978	0.848096	0.999918	Not regulated	42.168	46.798	51.126	45.141	46.72
Anapc5	<a href='https://www.ncbi.nlm.nih.gov/gene/?term=59008' target="_blank"> 59008 </a>	anaphase-promoting complex subunit 5	protein_coding	protein_coding	0.0173114	1.01207	0.90683	0.999918	Not regulated	137.055	144.53	177.457	148.975	141.063
Anapc7	<a href='https://www.ncbi.nlm.nih.gov/gene/?term=56317' target="_blank"> 56317 </a>	anaphase promoting complex subunit 7	protein_coding	protein_coding	-0.00419465	-1.00291	0.980922	0.999918	Not regulated	18.14	17.626	18.549	20.525	16.067
Ang	<a href='https://www.ncbi.nlm.nih.gov/gene/?term=11727' target="_blank"> 11727 </a>	angiogenin, ribonuclease, RNase A family, 5	protein_coding	protein_coding	0.763353	1.69743	0.0481449	0.999918	Not regulated	10.207	20.227	13.606	9.168	8.153
Angel1	<a href='https://www.ncbi.nlm.nih.gov/gene/?term=68737' target="_blank"> 68737 </a>	angel homolog 1	protein_coding	protein_coding	0.0233547	1.01632	0.940044	0.999918	Not regulated	2.795	2.742	2.49	2.615	2.391
Angel2	<a href='https://www.ncbi.nlm.nih.gov/gene/?term=52477' target="_blank"> 52477 </a>	angel homolog 2	protein_coding	protein_coding	0.061465	1.04352	0.672686	0.999918	Not regulated	34.082	34.405	40.267	35.676	33.536
Angpt1	<a href='https://www.ncbi.nlm.nih.gov/gene/?term=11600' target="_blank"> 11600 </a>	angiopoietin 1	protein_coding	protein_coding	-0.61164	-1.528	0.023763	0.738008	Not regulated	17.827	13.831	34.588	35.171	29.773
Angpt2	<a href='https://www.ncbi.nlm.nih.gov/gene/?term=11601' target="_blank"> 11601 </a>	angiopoietin 2	protein_coding	protein_coding	0.268282	1.20437	0.289514	0.999918	Not regulated	11.096	13.988	8.632	10.934	7.558
Angpt4	<a href='https://www.ncbi.nlm.nih.gov/gene/?term=11602' target="_blank"> 11602 </a>	angiopoietin 4	protein_coding	protein_coding	-0.229996	-1.17283	0.579987	0.999918	Not regulated	2.164	1.447	1.483	1.82	2.11
Angptl1	<a href='https://www.ncbi.nlm.nih.gov/gene/?term=72713' target="_blank"> 72713 </a>	angiopoietin-like 1	protein_coding	protein_coding	-0.303203	-1.23388	0.214208	0.999918	Not regulated	8.908	8.664	9.371	9.989	12.841
Angptl2	<a href='https://www.ncbi.nlm.nih.gov/gene/?term=26360' target="_blank"> 26360 </a>	angiopoietin-like 2	protein_coding	protein_coding	0.136052	1.09889	0.321635	0.999918	Not regulated	63.434	63.928	68.006	55.474	61.411
Angptl4	<a href='https://www.ncbi.nlm.nih.gov/gene/?term=57875' target="_blank"> 57875 </a>	angiopoietin-like 4	protein_coding	protein_coding	0.216089	1.16158	0.398126	0.999918	Not regulated	48.46	84.243	43.394	57.326	43.646
Angptl6	<a href='https://www.ncbi.nlm.nih.gov/gene/?term=70726' target="_blank"> 70726 </a>	angiopoietin-like 6	protein_coding	protein_coding	-0.250078	-1.18927	0.680323	0.999918	Not regulated	0.838	1.642	1.39	1.469	1.539
Angptl7	<a href='https://www.ncbi.nlm.nih.gov/gene/?term=654812' target="_blank"> 654812 </a>	angiopoietin-like 7	protein_coding	protein_coding	0.842546	1.79321	3.51388e-05	0.0114883	Up in P1.hMR	466.229	573.828	609.884	370.464	235.951
Ank	<a href='https://www.ncbi.nlm.nih.gov/gene/?term=11732' target="_blank"> 11732 </a>	progressive ankylosis	protein_coding	protein_coding	0.15394	1.1126	0.379128	0.999918	Not regulated	111.389	126.507	169.626	131.528	109.416
Ank1	<a href='https://www.ncbi.nlm.nih.gov/gene/?term=11733' target="_blank"> 11733 </a>	ankyrin 1, erythroid	protein_coding	protein_coding	-0.0263357	-1.01842	0.933371	0.999918	Not regulated	5.574	9.379	6.158	4.159	9.269
Ank2	<a href='https://www.ncbi.nlm.nih.gov/gene/?term=109676' target="_blank"> 109676 </a>	ankyrin 2, brain	protein_coding	protein_coding	0.0933337	1.06683	0.50913	0.999918	Not regulated	67.164	64.072	58.857	59.895	57.405
Ank3	<a href='https://www.ncbi.nlm.nih.gov/gene/?term=11735' target="_blank"> 11735 </a>	ankyrin 3, epithelial	processed_transcript	protein_coding	-0.335121	-1.26148	0.0215102	0.710501	Not regulated	14.241	15.977	17.596	22.959	18.678
Ankdd1b	<a href='https://www.ncbi.nlm.nih.gov/gene/?term=271144' target="_blank"> 271144 </a>	ankyrin repeat and death domain containing 1B	processed_transcript	protein_coding	-0.141507	-1.10306	0.756088	0.999918	Not regulated	5.758	2.134	1.968	5.075	2.272
Ankfn1	<a href='https://www.ncbi.nlm.nih.gov/gene/?term=382543' target="_blank"> 382543 </a>	ankyrin-repeat and fibronectin type III domain containing 1	protein_coding	protein_coding	0.0831444	1.05932	0.575838	0.999918	Not regulated	56.979	63.39	54.653	51.775	57.826
Ankfy1	<a href='https://www.ncbi.nlm.nih.gov/gene/?term=11736' target="_blank"> 11736 </a>	ankyrin repeat and FYVE domain containing 1	processed_transcript	protein_coding	-0.0216211	-1.0151	0.871783	0.999918	Not regulated	24.678	23.811	25.16	25.638	23.261
Ankhd1	<a href='https://www.ncbi.nlm.nih.gov/gene/?term=108857' target="_blank"> 108857 </a>	ankyrin repeat and KH domain containing 1	protein_coding	protein_coding	-0.00811375	-1.00564	0.951263	0.999918	Not regulated	44.63	42.725	47.597	46.701	40.583
Ankib1	<a href='https://www.ncbi.nlm.nih.gov/gene/?term=70797' target="_blank"> 70797 </a>	ankyrin repeat and IBR domain containing 1	protein_coding	protein_coding	0.0703268	1.04995	0.615419	0.999918	Not regulated	23.431	24.914	24.915	21.427	22.793
Ankk1	<a href='https://www.ncbi.nlm.nih.gov/gene/?term=244859' target="_blank"> 244859 </a>	ankyrin repeat and kinase domain containing 1	protein_coding	protein_coding	0.384542	1.30545	0.592676	0.999918	Not regulated	1.058	0.486	0.586	0.282	0.685
Ankle2	<a href='https://www.ncbi.nlm.nih.gov/gene/?term=71782' target="_blank"> 71782 </a>	ankyrin repeat and LEM domain containing 2	protein_coding	protein_coding	-0.0913688	-1.06538	0.51923	0.999918	Not regulated	35.586	34.601	33.093	31.814	31.934
Ankmy1	<a href='https://www.ncbi.nlm.nih.gov/gene/?term=241158' target="_blank"> 241158 </a>	ankyrin repeat and MYND domain containing 1	protein_coding	protein_coding	0.476424	1.39129	0.429031	0.999918	Not regulated	0.768	0.806	0.752	0.643	0.51
Ankmy2	<a href='https://www.ncbi.nlm.nih.gov/gene/?term=217473' target="_blank"> 217473 </a>	ankyrin repeat and MYND domain containing 2	protein_coding	protein_coding	-0.0662353	-1.04698	0.649687	0.999918	Not regulated	30.767	31.811	31.688	32.042	32.875
Ankra2	<a href='https://www.ncbi.nlm.nih.gov/gene/?term=68558' target="_blank"> 68558 </a>	ankyrin repeat, family A (RFXANK-like), 2	protein_coding	protein_coding	0.133721	1.09712	0.524938	0.999918	Not regulated	22.651	21.871	21.912	19.608	19.056
Ankrd1	<a href='https://www.ncbi.nlm.nih.gov/gene/?term=107765' target="_blank"> 107765 </a>	ankyrin repeat domain 1 (cardiac muscle)	protein_coding	protein_coding	1.40097	2.64079	0.101609	0.999918	Not regulated	0.417	1.371	0.394	0.255	0.275
Ankrd10	<a href='https://www.ncbi.nlm.nih.gov/gene/?term=102334' target="_blank"> 102334 </a>	ankyrin repeat domain 10	protein_coding	protein_coding	0.00541989	1.00376	0.972191	0.999918	Not regulated	28.026	25.392	28.079	26.407	26.259
Ankrd11	<a href='https://www.ncbi.nlm.nih.gov/gene/?term=77087' target="_blank"> 77087 </a>	ankyrin repeat domain 11	protein_coding	protein_coding	0.0441412	1.03107	0.764556	0.999918	Not regulated	64.442	62.49	76.885	65.452	63.999
Ankrd12	<a href='https://www.ncbi.nlm.nih.gov/gene/?term=106585' target="_blank"> 106585 </a>	ankyrin repeat domain 12	protein_coding	protein_coding	0.0352392	1.02473	0.793454	0.999918	Not regulated	33.52	35.721	38.952	35.533	32.458
Ankrd13a	<a href='https://www.ncbi.nlm.nih.gov/gene/?term=68420' target="_blank"> 68420 </a>	ankyrin repeat domain 13a	protein_coding	protein_coding	0.129086	1.0936	0.36277	0.999918	Not regulated	42.529	43.342	47.641	39.678	44.325
Ankrd13b	<a href='https://www.ncbi.nlm.nih.gov/gene/?term=268445' target="_blank"> 268445 </a>	ankyrin repeat domain 13b	protein_coding	protein_coding	-0.114486	-1.08259	0.624372	0.999918	Not regulated	8.655	8.889	9.54	10.05	9.01
Ankrd13c	<a href='https://www.ncbi.nlm.nih.gov/gene/?term=433667' target="_blank"> 433667 </a>	ankyrin repeat domain 13c	protein_coding	protein_coding	0.0915447	1.06551	0.511311	0.999918	Not regulated	43.085	46.235	48.551	46.898	42.341
Ankrd13d	<a href='https://www.ncbi.nlm.nih.gov/gene/?term=68423' target="_blank"> 68423 </a>	ankyrin repeat domain 13 family, member D	protein_coding	protein_coding	-0.512013	-1.42604	0.167299	0.999918	Not regulated	1.979	2.048	2.634	2.907	3.309
Ankrd16	<a href='https://www.ncbi.nlm.nih.gov/gene/?term=320816' target="_blank"> 320816 </a>	ankyrin repeat domain 16	protein_coding	protein_coding	0.13608	1.09892	0.480557	0.999918	Not regulated	22.649	22.477	28.252	21	22.73
Ankrd17	<a href='https://www.ncbi.nlm.nih.gov/gene/?term=81702' target="_blank"> 81702 </a>	ankyrin repeat domain 17	protein_coding	protein_coding	0.061772	1.04375	0.652169	0.999918	Not regulated	35.093	33.112	39.328	34.177	32.907
Ankrd23	<a href='https://www.ncbi.nlm.nih.gov/gene/?term=78321' target="_blank"> 78321 </a>	ankyrin repeat domain 23	protein_coding	protein_coding	0.50343	1.41758	0.0786565	0.999918	Not regulated	22.334	39.755	21.254	15.692	26.064
Ankrd24	<a href='https://www.ncbi.nlm.nih.gov/gene/?term=70615' target="_blank"> 70615 </a>	ankyrin repeat domain 24	protein_coding	protein_coding	-0.0547544	-1.03868	0.823717	0.999918	Not regulated	11.536	8.457	12.054	11.574	10.325
Ankrd26	<a href='https://www.ncbi.nlm.nih.gov/gene/?term=232339' target="_blank"> 232339 </a>	ankyrin repeat domain 26	protein_coding	protein_coding	-0.23759	-1.17902	0.285835	0.999918	Not regulated	5.014	4.548	4.143	5.656	5.248
Ankrd27	<a href='https://www.ncbi.nlm.nih.gov/gene/?term=245886' target="_blank"> 245886 </a>	ankyrin repeat domain 27 (VPS9 domain)	protein_coding	protein_coding	-0.100321	-1.07201	0.528729	0.999918	Not regulated	16.08	16.653	18.733	17.12	17.595
Ankrd28	<a href='https://www.ncbi.nlm.nih.gov/gene/?term=105522' target="_blank"> 105522 </a>	ankyrin repeat domain 28	protein_coding	protein_coding	-0.0173812	-1.01212	0.911245	0.999918	Not regulated	47.715	51.381	59.799	46.622	56.21
Ankrd29	<a href='https://www.ncbi.nlm.nih.gov/gene/?term=225187' target="_blank"> 225187 </a>	ankyrin repeat domain 29	protein_coding	protein_coding	-0.2235	-1.16756	0.417926	0.999918	Not regulated	8.468	7.169	9.374	8.944	10.173
Ankrd33	<a href='https://www.ncbi.nlm.nih.gov/gene/?term=208258' target="_blank"> 208258 </a>	ankyrin repeat domain 33	protein_coding	protein_coding	0.265104	1.20172	0.664098	0.999918	Not regulated	0.962	2.234	2.33	1.832	1.203
Ankrd33b	<a href='https://www.ncbi.nlm.nih.gov/gene/?term=67434' target="_blank"> 67434 </a>	ankyrin repeat domain 33B	protein_coding	protein_coding	-0.179209	-1.13226	0.305106	0.999918	Not regulated	8.098	10.001	8.634	8.772	10.08
Ankrd34a	<a href='https://www.ncbi.nlm.nih.gov/gene/?term=545554' target="_blank"> 545554 </a>	ankyrin repeat domain 34A	protein_coding	protein_coding	-0.243846	-1.18415	0.704965	0.999918	Not regulated	0.781	0.578	0.631	1.147	0.412
Ankrd35	<a href='https://www.ncbi.nlm.nih.gov/gene/?term=213121' target="_blank"> 213121 </a>	ankyrin repeat domain 35	protein_coding	protein_coding	-0.267945	-1.20409	0.341464	0.999918	Not regulated	4.949	4.445	6.545	5.22	7.319
Ankrd39	<a href='https://www.ncbi.nlm.nih.gov/gene/?term=109346' target="_blank"> 109346 </a>	ankyrin repeat domain 39	nonsense_mediated_decay	protein_coding	0.177221	1.1307	0.503488	0.999918	Not regulated	8.175	9.917	12.093	8.906	7.705
Ankrd40	<a href='https://www.ncbi.nlm.nih.gov/gene/?term=71452' target="_blank"> 71452 </a>	ankyrin repeat domain 40	protein_coding	protein_coding	-0.0141783	-1.00988	0.920946	0.999918	Not regulated	123.517	138.203	122.295	135.862	122.308
Ankrd42	<a href='https://www.ncbi.nlm.nih.gov/gene/?term=73845' target="_blank"> 73845 </a>	ankyrin repeat domain 42	protein_coding	protein_coding	0.080604	1.05746	0.827391	0.999918	Not regulated	2.023	2.078	2.525	2.279	1.685
Ankrd44	<a href='https://www.ncbi.nlm.nih.gov/gene/?term=329154' target="_blank"> 329154 </a>	ankyrin repeat domain 44	retained_intron	protein_coding	-0.00356385	-1.00247	0.979944	0.999918	Not regulated	62.192	68.046	78.495	66.117	70.97
Ankrd46	<a href='https://www.ncbi.nlm.nih.gov/gene/?term=68839' target="_blank"> 68839 </a>	ankyrin repeat domain 46	protein_coding	protein_coding	-0.0217636	-1.0152	0.876062	0.999918	Not regulated	53.969	51.865	53.899	51.942	54.847
Ankrd49	<a href='https://www.ncbi.nlm.nih.gov/gene/?term=56503' target="_blank"> 56503 </a>	ankyrin repeat domain 49	protein_coding	protein_coding	-0.224233	-1.16816	0.339296	0.999918	Not regulated	9.658	10.097	12.629	11.948	13.04
Ankrd50	<a href='https://www.ncbi.nlm.nih.gov/gene/?term=99696' target="_blank"> 99696 </a>	ankyrin repeat domain 50	protein_coding	protein_coding	-0.143366	-1.10448	0.294382	0.999918	Not regulated	37.521	39.981	36.788	41.378	44.406
Ankrd52	<a href='https://www.ncbi.nlm.nih.gov/gene/?term=237615' target="_blank"> 237615 </a>	ankyrin repeat domain 52	retained_intron	protein_coding	0.126002	1.09127	0.375507	0.999918	Not regulated	25.131	22.606	26.09	22.032	22.392
Ankrd54	<a href='https://www.ncbi.nlm.nih.gov/gene/?term=223690' target="_blank"> 223690 </a>	ankyrin repeat domain 54	protein_coding	protein_coding	-0.13294	-1.09653	0.562479	0.999918	Not regulated	15.666	17.735	15.476	20.909	15.217
Ankrd6	<a href='https://www.ncbi.nlm.nih.gov/gene/?term=140577' target="_blank"> 140577 </a>	ankyrin repeat domain 6	protein_coding	protein_coding	-0.464042	-1.3794	0.0873363	0.999918	Not regulated	3.177	3.214	3.994	5.272	3.963
Ankrd9	<a href='https://www.ncbi.nlm.nih.gov/gene/?term=74251' target="_blank"> 74251 </a>	ankyrin repeat domain 9	protein_coding	protein_coding	0.294512	1.22647	0.350061	0.999918	Not regulated	8.684	7.405	7.068	6.055	6.555
Anks1	<a href='https://www.ncbi.nlm.nih.gov/gene/?term=224650' target="_blank"> 224650 </a>	ankyrin repeat and SAM domain containing 1	protein_coding	protein_coding	0.123591	1.08944	0.399968	0.999918	Not regulated	24.532	26.047	24.854	23.489	21.513
Anks1b	<a href='https://www.ncbi.nlm.nih.gov/gene/?term=77531' target="_blank"> 77531 </a>	ankyrin repeat and sterile alpha motif domain containing 1B	protein_coding	protein_coding	1.12496	2.18096	0.00907229	0.452767	Not regulated	5.495	1.906	3.011	0.845	1.293
Anks3	<a href='https://www.ncbi.nlm.nih.gov/gene/?term=72615' target="_blank"> 72615 </a>	ankyrin repeat and sterile alpha motif domain containing 3	protein_coding	protein_coding	-0.0645786	-1.04578	0.699772	0.999918	Not regulated	34.268	36.174	36.794	40.817	32.52
Anks6	<a href='https://www.ncbi.nlm.nih.gov/gene/?term=75691' target="_blank"> 75691 </a>	ankyrin repeat and sterile alpha motif domain containing 6	protein_coding	protein_coding	-0.00596818	-1.00415	0.983272	0.999918	Not regulated	7.24	5.075	6.589	6.858	5.88
Ankzf1	<a href='https://www.ncbi.nlm.nih.gov/gene/?term=52231' target="_blank"> 52231 </a>	ankyrin repeat and zinc finger domain containing 1	retained_intron	protein_coding	-0.134411	-1.09764	0.501266	0.999918	Not regulated	15.448	13.963	16.226	16.7	16.066
Anln	<a href='https://www.ncbi.nlm.nih.gov/gene/?term=68743' target="_blank"> 68743 </a>	anillin, actin binding protein	protein_coding	protein_coding	-0.175175	-1.1291	0.68124	0.999918	Not regulated	1.051	0.942	1.848	1.531	1.722
Ano1	<a href='https://www.ncbi.nlm.nih.gov/gene/?term=101772' target="_blank"> 101772 </a>	anoctamin 1, calcium activated chloride channel	protein_coding	protein_coding	-0.146976	-1.10725	0.428392	0.999918	Not regulated	26.732	24.329	33.35	26.812	31.164
Ano10	<a href='https://www.ncbi.nlm.nih.gov/gene/?term=102566' target="_blank"> 102566 </a>	anoctamin 10	protein_coding	protein_coding	0.0431478	1.03036	0.766746	0.999918	Not regulated	33.699	36.543	38.537	34.894	34.758
Ano2	<a href='https://www.ncbi.nlm.nih.gov/gene/?term=243634' target="_blank"> 243634 </a>	anoctamin 2	protein_coding	protein_coding	-0.232449	-1.17483	0.675317	0.999918	Not regulated	0.463	0.506	0.413	0.649	0.452
Ano5	<a href='https://www.ncbi.nlm.nih.gov/gene/?term=233246' target="_blank"> 233246 </a>	anoctamin 5	protein_coding	protein_coding	0.549564	1.46364	0.0753393	0.999918	Not regulated	4.053	4.45	3.208	2.048	3.505
Ano6	<a href='https://www.ncbi.nlm.nih.gov/gene/?term=105722' target="_blank"> 105722 </a>	anoctamin 6	protein_coding	protein_coding	-0.0158262	-1.01103	0.912897	0.999918	Not regulated	83.243	81.845	85.909	81.43	85.495
Ano8	<a href='https://www.ncbi.nlm.nih.gov/gene/?term=382014' target="_blank"> 382014 </a>	anoctamin 8	protein_coding	protein_coding	-0.0672253	-1.0477	0.730483	0.999918	Not regulated	11.987	12.634	13.23	13.716	12.241
Anp32a	<a href='https://www.ncbi.nlm.nih.gov/gene/?term=11737' target="_blank"> 11737 </a>	acidic (leucine-rich) nuclear phosphoprotein 32 family, member A	protein_coding	protein_coding	-0.0364564	-1.02559	0.784672	0.999918	Not regulated	229.447	221.156	242.119	239.803	225.617
Anp32b	<a href='https://www.ncbi.nlm.nih.gov/gene/?term=67628' target="_blank"> 67628 </a>	acidic (leucine-rich) nuclear phosphoprotein 32 family, member B	protein_coding	protein_coding	0.0774035	1.05512	0.568204	0.999918	Not regulated	135.574	138.648	145.531	138.791	122.772
Anp32e	<a href='https://www.ncbi.nlm.nih.gov/gene/?term=66471' target="_blank"> 66471 </a>	acidic (leucine-rich) nuclear phosphoprotein 32 family, member E	protein_coding	protein_coding	0.033167	1.02326	0.814065	0.999918	Not regulated	149.676	162.48	156.904	153.234	143.956
Anpep	<a href='https://www.ncbi.nlm.nih.gov/gene/?term=16790' target="_blank"> 16790 </a>	alanyl (membrane) aminopeptidase	protein_coding	protein_coding	-0.278389	-1.21284	0.0730727	0.999918	Not regulated	38.859	32.312	51.7	45.179	44.725
Antxr1	<a href='https://www.ncbi.nlm.nih.gov/gene/?term=69538' target="_blank"> 69538 </a>	anthrax toxin receptor 1	protein_coding	protein_coding	-0.392111	-1.31231	0.0633786	0.999918	Not regulated	77.544	65.048	116.608	103.844	118.829
Antxr2	<a href='https://www.ncbi.nlm.nih.gov/gene/?term=71914' target="_blank"> 71914 </a>	anthrax toxin receptor 2	protein_coding	protein_coding	-0.196852	-1.14619	0.214043	0.999918	Not regulated	13.188	11.272	13.68	13.78	14.915
Anxa1	<a href='https://www.ncbi.nlm.nih.gov/gene/?term=16952' target="_blank"> 16952 </a>	annexin A1	protein_coding	protein_coding	0.114912	1.08291	0.455235	0.999918	Not regulated	251.429	242.365	219.336	210.224	216.656
Anxa11	<a href='https://www.ncbi.nlm.nih.gov/gene/?term=11744' target="_blank"> 11744 </a>	annexin A11	protein_coding	protein_coding	0.101822	1.07313	0.484371	0.999918	Not regulated	65.949	62.077	60.812	55.859	59.905
Anxa2	<a href='https://www.ncbi.nlm.nih.gov/gene/?term=12306' target="_blank"> 12306 </a>	annexin A2	protein_coding	protein_coding	-0.123864	-1.08965	0.452011	0.999918	Not regulated	657.3	531.869	661.221	689.835	639.324
Anxa3	<a href='https://www.ncbi.nlm.nih.gov/gene/?term=11745' target="_blank"> 11745 </a>	annexin A3	protein_coding	protein_coding	0.0845018	1.06032	0.617718	0.999918	Not regulated	69.633	71.804	96.796	74.663	70.311
Anxa4	<a href='https://www.ncbi.nlm.nih.gov/gene/?term=11746' target="_blank"> 11746 </a>	annexin A4	protein_coding	protein_coding	0.141031	1.10269	0.449741	0.999918	Not regulated	53.156	38.747	57.784	40.147	47.075
Anxa5	<a href='https://www.ncbi.nlm.nih.gov/gene/?term=11747' target="_blank"> 11747 </a>	annexin A5	protein_coding	protein_coding	-0.0414671	-1.02916	0.786654	0.999918	Not regulated	470.463	495.918	460.806	481.098	479.847
Anxa6	<a href='https://www.ncbi.nlm.nih.gov/gene/?term=11749' target="_blank"> 11749 </a>	annexin A6	protein_coding	protein_coding	-0.177426	-1.13086	0.261061	0.999918	Not regulated	69.007	68.746	95.263	87.079	85.772
Anxa7	<a href='https://www.ncbi.nlm.nih.gov/gene/?term=11750' target="_blank"> 11750 </a>	annexin A7	protein_coding	protein_coding	0.144319	1.10521	0.336759	0.999918	Not regulated	134.859	157.622	154.298	121.862	138.899
Anxa8	<a href='https://www.ncbi.nlm.nih.gov/gene/?term=11752' target="_blank"> 11752 </a>	annexin A8	protein_coding	protein_coding	0.11108	1.08004	0.779436	0.999918	Not regulated	12.245	4.139	7.722	6.961	7.768
Anxa9	<a href='https://www.ncbi.nlm.nih.gov/gene/?term=71790' target="_blank"> 71790 </a>	annexin A9	protein_coding	protein_coding	0.151653	1.11084	0.720611	0.999918	Not regulated	2.122	1.964	2.118	1.782	2.01
Aoah	<a href='https://www.ncbi.nlm.nih.gov/gene/?term=27052' target="_blank"> 27052 </a>	acyloxyacyl hydrolase	protein_coding	protein_coding	-1.38522	-2.61213	0.000247013	0.0425501	Down in P1.hMR	0.852	1.05	1.416	2.956	2.995
Aoc2	<a href='https://www.ncbi.nlm.nih.gov/gene/?term=237940' target="_blank"> 237940 </a>	amine oxidase, copper containing 2 (retina-specific)	protein_coding	protein_coding	0.0829728	1.0592	0.808043	0.999918	Not regulated	3.347	2.545	2.752	2.964	2.417
Aoc3	<a href='https://www.ncbi.nlm.nih.gov/gene/?term=11754' target="_blank"> 11754 </a>	amine oxidase, copper containing 3	protein_coding	protein_coding	0.0684906	1.04862	0.770857	0.999918	Not regulated	9.273	10.482	17.755	11.901	11.489
Aopep	<a href='https://www.ncbi.nlm.nih.gov/gene/?term=72061' target="_blank"> 72061 </a>	aminopeptidase O			-0.106732	-1.07679	0.482489	0.999918	Not regulated	64.878	65.606	77.03	75.927	75.639
Aox1	<a href='https://www.ncbi.nlm.nih.gov/gene/?term=11761' target="_blank"> 11761 </a>	aldehyde oxidase 1	protein_coding	protein_coding	-0.324367	-1.25212	0.237723	0.999918	Not regulated	5.265	4.278	8.494	6.878	7.869
Aox2	<a href='https://www.ncbi.nlm.nih.gov/gene/?term=213043' target="_blank"> 213043 </a>	aldehyde oxidase 2	protein_coding	protein_coding	-3.07159	-8.40699	0.000561464	0.0762258	Not regulated	0.091	0.109	0.039	0.088	1.241
Aox3	<a href='https://www.ncbi.nlm.nih.gov/gene/?term=71724' target="_blank"> 71724 </a>	aldehyde oxidase 3	retained_intron	protein_coding	-0.450254	-1.36628	0.0519797	0.999918	Not regulated	9.818	6.349	12.338	12.737	12.712
Ap1ar	<a href='https://www.ncbi.nlm.nih.gov/gene/?term=211556' target="_blank"> 211556 </a>	adaptor-related protein complex 1 associated regulatory protein	protein_coding	protein_coding	-0.00938014	-1.00652	0.94706	0.999918	Not regulated	43.741	44.25	41.287	49.018	42.923
Ap1b1	<a href='https://www.ncbi.nlm.nih.gov/gene/?term=11764' target="_blank"> 11764 </a>	adaptor protein complex AP-1, beta 1 subunit	protein_coding	protein_coding	0.113938	1.08218	0.393249	0.999918	Not regulated	67.944	74.14	75.395	61.061	74.193
Ap1g1	<a href='https://www.ncbi.nlm.nih.gov/gene/?term=11765' target="_blank"> 11765 </a>	adaptor protein complex AP-1, gamma 1 subunit	protein_coding	protein_coding	0.0271084	1.01897	0.841356	0.999918	Not regulated	51.698	45.343	48.807	44.889	47.678
Ap1g2	<a href='https://www.ncbi.nlm.nih.gov/gene/?term=11766' target="_blank"> 11766 </a>	adaptor protein complex AP-1, gamma 2 subunit	nonsense_mediated_decay	protein_coding	-0.0225852	-1.01578	0.940457	0.999918	Not regulated	4.598	5.456	9.492	5.475	6.59
Ap1m1	<a href='https://www.ncbi.nlm.nih.gov/gene/?term=11767' target="_blank"> 11767 </a>	adaptor-related protein complex AP-1, mu subunit 1	protein_coding	protein_coding	0.0961533	1.06892	0.5026	0.999918	Not regulated	56.064	57.155	61.869	54.156	52.232
Ap1s1	<a href='https://www.ncbi.nlm.nih.gov/gene/?term=11769' target="_blank"> 11769 </a>	adaptor protein complex AP-1, sigma 1	protein_coding	protein_coding	-0.0234877	-1.01641	0.90612	0.999918	Not regulated	32.794	31.857	30.772	33.858	35.522
Ap1s2	<a href='https://www.ncbi.nlm.nih.gov/gene/?term=108012' target="_blank"> 108012 </a>	adaptor-related protein complex 1, sigma 2 subunit	protein_coding	protein_coding	-0.117047	-1.08451	0.425014	0.999918	Not regulated	53.511	59.686	57.404	63.478	53.785
Ap1s3	<a href='https://www.ncbi.nlm.nih.gov/gene/?term=252903' target="_blank"> 252903 </a>	adaptor-related protein complex AP-1, sigma 3	protein_coding	protein_coding	-0.403976	-1.32315	0.520373	0.999918	Not regulated	0.945	0.417	0.556	1.016	0.768
Ap2a1	<a href='https://www.ncbi.nlm.nih.gov/gene/?term=11771' target="_blank"> 11771 </a>	adaptor-related protein complex 2, alpha 1 subunit	protein_coding	protein_coding	0.0680002	1.04826	0.634007	0.999918	Not regulated	56.619	62.053	63.81	56.714	60.946
Ap2a2	<a href='https://www.ncbi.nlm.nih.gov/gene/?term=11772' target="_blank"> 11772 </a>	adaptor-related protein complex 2, alpha 2 subunit	protein_coding	protein_coding	-0.0426654	-1.03002	0.755773	0.999918	Not regulated	44.164	44.692	53.539	49.254	47.358
Ap2b1	<a href='https://www.ncbi.nlm.nih.gov/gene/?term=71770' target="_blank"> 71770 </a>	adaptor-related protein complex 2, beta 1 subunit	protein_coding	protein_coding	-0.0143228	-1.00998	0.919787	0.999918	Not regulated	71.142	71.151	74.175	70.767	72.623
Ap2m1	<a href='https://www.ncbi.nlm.nih.gov/gene/?term=11773' target="_blank"> 11773 </a>	adaptor-related protein complex 2, mu 1 subunit	protein_coding	protein_coding	-0.0955256	-1.06845	0.546123	0.999918	Not regulated	373.091	364.89	455.051	439.656	392.032
Ap2m1-ps	<a href='https://www.ncbi.nlm.nih.gov/gene/?term=100042719' target="_blank"> 100042719 </a>	adaptor-related protein complex 2, mu 1 subunit, pseudogene			-0.0542106	-1.03829	0.74423	0.999918	Not regulated	46.155	43.565	52.447	51.955	45.185
Ap2s1	<a href='https://www.ncbi.nlm.nih.gov/gene/?term=232910' target="_blank"> 232910 </a>	adaptor-related protein complex 2, sigma 1 subunit	protein_coding	protein_coding	0.0422738	1.02974	0.770256	0.999918	Not regulated	124.955	118.984	122.401	124.644	109.006
Ap3b1	<a href='https://www.ncbi.nlm.nih.gov/gene/?term=11774' target="_blank"> 11774 </a>	adaptor-related protein complex 3, beta 1 subunit	protein_coding	protein_coding	-0.00742111	-1.00516	0.957083	0.999918	Not regulated	42.895	45.551	46.223	44.706	42.848
Ap3b2	<a href='https://www.ncbi.nlm.nih.gov/gene/?term=11775' target="_blank"> 11775 </a>	adaptor-related protein complex 3, beta 2 subunit	retained_intron	protein_coding	-0.00282261	-1.00196	0.995121	0.999918	Not regulated	1.149	1.367	0.694	1.427	0.77
Ap3d1	<a href='https://www.ncbi.nlm.nih.gov/gene/?term=11776' target="_blank"> 11776 </a>	adaptor-related protein complex 3, delta 1 subunit	protein_coding	protein_coding	0.0515432	1.03637	0.714282	0.999918	Not regulated	84	89.292	86.015	81.328	80.109
Ap3m1	<a href='https://www.ncbi.nlm.nih.gov/gene/?term=55946' target="_blank"> 55946 </a>	adaptor-related protein complex 3, mu 1 subunit	protein_coding	protein_coding	-0.0946244	-1.06779	0.523445	0.999918	Not regulated	40.378	36.178	30.195	39.379	41.01
Ap3m1-ps	<a href='https://www.ncbi.nlm.nih.gov/gene/?term=544716' target="_blank"> 544716 </a>	adaptor-related protein complex 3, mu 1 subunit, pseudogene	pseudogene	pseudogene	0.186119	1.1377	0.696636	0.999918	Not regulated	2.265	3.001	1.98	2.145	2.056
Ap3m2	<a href='https://www.ncbi.nlm.nih.gov/gene/?term=64933' target="_blank"> 64933 </a>	adaptor-related protein complex 3, mu 2 subunit	protein_coding	protein_coding	0.0713379	1.05069	0.640085	0.999918	Not regulated	21.504	22.562	20.704	20.879	19.843
Ap3s1	<a href='https://www.ncbi.nlm.nih.gov/gene/?term=11777' target="_blank"> 11777 </a>	adaptor-related protein complex 3, sigma 1 subunit	protein_coding	protein_coding	-0.164891	-1.12108	0.263662	0.999918	Not regulated	59.337	63.594	64.281	70.306	65.621
Ap3s1-ps1	<a href='https://www.ncbi.nlm.nih.gov/gene/?term=665369' target="_blank"> 665369 </a>	adaptor-related protein complex 3, sigma 1 subunit, pseudogene 1	processed_pseudogene	processed_pseudogene	-0.106024	-1.07626	0.731494	0.999918	Not regulated	24.319	24.855	27.771	26.046	26.772
Ap3s1-ps2	<a href='https://www.ncbi.nlm.nih.gov/gene/?term=434339' target="_blank"> 434339 </a>	adaptor-related protein complex 3, sigma 1 subunit, pseudogene 2	processed_pseudogene	processed_pseudogene	0.109283	1.07869	0.824141	0.999918	Not regulated	7.246	6.669	6.553	6.757	5.47
Ap3s2	<a href='https://www.ncbi.nlm.nih.gov/gene/?term=11778' target="_blank"> 11778 </a>	adaptor-related protein complex 3, sigma 2 subunit	protein_coding	protein_coding	-0.0161585	-1.01126	0.912507	0.999918	Not regulated	16.517	16.49	15.623	16.737	15.713
Ap4b1	<a href='https://www.ncbi.nlm.nih.gov/gene/?term=67489' target="_blank"> 67489 </a>	adaptor-related protein complex AP-4, beta 1	protein_coding	protein_coding	-0.0208087	-1.01453	0.905529	0.999918	Not regulated	15.654	16.702	16.352	16.387	15.809
Ap4e1	<a href='https://www.ncbi.nlm.nih.gov/gene/?term=108011' target="_blank"> 108011 </a>	adaptor-related protein complex AP-4, epsilon 1	retained_intron	protein_coding	0.167539	1.12314	0.498018	0.999918	Not regulated	5.648	5.15	7.008	4.799	5.299
Ap4m1	<a href='https://www.ncbi.nlm.nih.gov/gene/?term=11781' target="_blank"> 11781 </a>	adaptor-related protein complex AP-4, mu 1	protein_coding	protein_coding	0.146943	1.10722	0.455121	0.999918	Not regulated	14.513	14.333	17.673	15.064	13.919
Ap4s1	<a href='https://www.ncbi.nlm.nih.gov/gene/?term=11782' target="_blank"> 11782 </a>	adaptor-related protein complex AP-4, sigma 1	protein_coding	protein_coding	-0.0539877	-1.03813	0.793062	0.999918	Not regulated	32.159	36.781	37.687	36.214	35.939
Ap5b1	<a href='https://www.ncbi.nlm.nih.gov/gene/?term=381201' target="_blank"> 381201 </a>	adaptor-related protein complex 5, beta 1 subunit	protein_coding	protein_coding	-0.334055	-1.26055	0.303641	0.999918	Not regulated	2.999	2.607	3.097	3.685	3.358
Ap5m1	<a href='https://www.ncbi.nlm.nih.gov/gene/?term=74385' target="_blank"> 74385 </a>	adaptor-related protein complex 5, mu 1 subunit	protein_coding	protein_coding	0.0474764	1.03346	0.756062	0.999918	Not regulated	17.866	16.615	15.456	14.936	17.568
Ap5s1	<a href='https://www.ncbi.nlm.nih.gov/gene/?term=69596' target="_blank"> 69596 </a>	adaptor-related protein 5 complex, sigma 1 subunit	processed_transcript	protein_coding	-0.106762	-1.07681	0.629366	0.999918	Not regulated	21.22	21.004	21.392	24.588	20.832
Ap5z1	<a href='https://www.ncbi.nlm.nih.gov/gene/?term=231855' target="_blank"> 231855 </a>	adaptor-related protein complex 5, zeta 1 subunit	protein_coding	protein_coding	-0.103015	-1.07402	0.627918	0.999918	Not regulated	11.886	11.251	10.858	12.789	10.623
Apaf1	<a href='https://www.ncbi.nlm.nih.gov/gene/?term=11783' target="_blank"> 11783 </a>	apoptotic peptidase activating factor 1	protein_coding	protein_coding	0.0878994	1.06282	0.661058	0.999918	Not regulated	5.731	5.662	5.775	5.399	5.065
Apba1	<a href='https://www.ncbi.nlm.nih.gov/gene/?term=319924' target="_blank"> 319924 </a>	amyloid beta (A4) precursor protein binding, family A, member 1	protein_coding	protein_coding	-0.140948	-1.10263	0.586314	0.999918	Not regulated	4.176	3.67	6.417	5.738	4.566
Apba2	<a href='https://www.ncbi.nlm.nih.gov/gene/?term=11784' target="_blank"> 11784 </a>	amyloid beta (A4) precursor protein-binding, family A, member 2	protein_coding	protein_coding	-0.269	-1.20497	0.68971	0.999918	Not regulated	0.614	0.319	0.875	0.882	0.492
Apba3	<a href='https://www.ncbi.nlm.nih.gov/gene/?term=57267' target="_blank"> 57267 </a>	amyloid beta (A4) precursor protein-binding, family A, member 3	protein_coding	protein_coding	-0.0576274	-1.04075	0.756237	0.999918	Not regulated	40.768	40.242	37.459	44.531	36.914
Apbb1	<a href='https://www.ncbi.nlm.nih.gov/gene/?term=11785' target="_blank"> 11785 </a>	amyloid beta (A4) precursor protein-binding, family B, member 1	protein_coding	protein_coding	0.0486473	1.03429	0.732226	0.999918	Not regulated	44.84	46.383	52.582	48.165	47.798
Apbb1ip	<a href='https://www.ncbi.nlm.nih.gov/gene/?term=54519' target="_blank"> 54519 </a>	amyloid beta (A4) precursor protein-binding, family B, member 1 interacting protein	protein_coding	protein_coding	-0.137527	-1.10002	0.568719	0.999918	Not regulated	10.967	8.817	14.248	13.473	11.052
Apbb2	<a href='https://www.ncbi.nlm.nih.gov/gene/?term=11787' target="_blank"> 11787 </a>	amyloid beta (A4) precursor protein-binding, family B, member 2	protein_coding	protein_coding	-0.369769	-1.29215	0.0327366	0.884386	Not regulated	21.328	25.504	19.048	26.325	30.946
Apbb3	<a href='https://www.ncbi.nlm.nih.gov/gene/?term=225372' target="_blank"> 225372 </a>	amyloid beta (A4) precursor protein-binding, family B, member 3			0.0810025	1.05775	0.718045	0.999918	Not regulated	17.473	19.205	23.81	22.36	19.187
Apc	<a href='https://www.ncbi.nlm.nih.gov/gene/?term=11789' target="_blank"> 11789 </a>	APC, WNT signaling pathway regulator	protein_coding	protein_coding	-0.0467293	-1.03292	0.739195	0.999918	Not regulated	28.555	30.06	29.384	31.461	29.813
Apc2	<a href='https://www.ncbi.nlm.nih.gov/gene/?term=23805' target="_blank"> 23805 </a>	APC regulator of WNT signaling pathway 2	protein_coding	protein_coding	-0.470975	-1.38605	0.101572	0.999918	Not regulated	1.811	1.271	2.016	2.032	2.275
Apcdd1	<a href='https://www.ncbi.nlm.nih.gov/gene/?term=494504' target="_blank"> 494504 </a>	adenomatosis polyposis coli down-regulated 1	protein_coding	protein_coding	0.040395	1.0284	0.882627	0.999918	Not regulated	5.989	5.169	5.566	5.56	4.505
Apeh	<a href='https://www.ncbi.nlm.nih.gov/gene/?term=235606' target="_blank"> 235606 </a>	acylpeptide hydrolase	protein_coding	protein_coding	0.0956012	1.06851	0.510924	0.999918	Not regulated	35.095	41.829	44.836	44.996	43.789
Apex1	<a href='https://www.ncbi.nlm.nih.gov/gene/?term=11792' target="_blank"> 11792 </a>	apurinic/apyrimidinic endonuclease 1	protein_coding	protein_coding	-0.00331026	-1.0023	0.988426	0.999918	Not regulated	24.649	25.594	22.149	23.628	23.356
Apex2	<a href='https://www.ncbi.nlm.nih.gov/gene/?term=77622' target="_blank"> 77622 </a>	apurinic/apyrimidinic endonuclease 2	protein_coding	protein_coding	0.173083	1.12747	0.517607	0.999918	Not regulated	7.427	7.484	8.035	7.644	6.955
Aph1a	<a href='https://www.ncbi.nlm.nih.gov/gene/?term=226548' target="_blank"> 226548 </a>	aph1 homolog A, gamma secretase subunit	protein_coding	protein_coding	0.0988456	1.07092	0.479564	0.999918	Not regulated	61.508	63.533	66.918	61.102	57.582
Aph1b	<a href='https://www.ncbi.nlm.nih.gov/gene/?term=208117' target="_blank"> 208117 </a>	aph1 homolog B, gamma secretase subunit	protein_coding	protein_coding	-0.0254365	-1.01779	0.858165	0.999918	Not regulated	15.689	16.313	15.639	16.003	15.944
Aph1c	<a href='https://www.ncbi.nlm.nih.gov/gene/?term=68318' target="_blank"> 68318 </a>	aph1 homolog C, gamma secretase subunit	protein_coding	protein_coding	-0.0514348	-1.0363	0.739952	0.999918	Not regulated	49.079	48.142	44.341	45.048	51.934
Api5	<a href='https://www.ncbi.nlm.nih.gov/gene/?term=11800' target="_blank"> 11800 </a>	apoptosis inhibitor 5	protein_coding	protein_coding	-0.0141261	-1.00984	0.915334	0.999918	Not regulated	50.297	52.475	51.156	51.484	49.889
Apip	<a href='https://www.ncbi.nlm.nih.gov/gene/?term=56369' target="_blank"> 56369 </a>	APAF1 interacting protein	protein_coding	protein_coding	0.055002	1.03886	0.843173	0.999918	Not regulated	17.861	19.054	21.032	19.614	18
Aplf	<a href='https://www.ncbi.nlm.nih.gov/gene/?term=72103' target="_blank"> 72103 </a>	aprataxin and PNKP like factor	protein_coding	protein_coding	-0.19709	-1.14638	0.498506	0.999918	Not regulated	4.693	4.472	4.708	5.295	5.17
Apln	<a href='https://www.ncbi.nlm.nih.gov/gene/?term=30878' target="_blank"> 30878 </a>	apelin	protein_coding	protein_coding	0.298688	1.23002	0.421305	0.999918	Not regulated	7.303	5.1	2.997	4.504	3.801
Aplnr	<a href='https://www.ncbi.nlm.nih.gov/gene/?term=23796' target="_blank"> 23796 </a>	apelin receptor	protein_coding	protein_coding	-0.723759	-1.65148	0.115793	0.999918	Not regulated	0.525	0.557	0.688	1.104	0.824
Aplp1	<a href='https://www.ncbi.nlm.nih.gov/gene/?term=11803' target="_blank"> 11803 </a>	amyloid beta (A4) precursor-like protein 1	protein_coding	protein_coding	0.544489	1.4585	0.0966093	0.999918	Not regulated	55.913	95.866	31.34	44.905	38.589
Aplp2	<a href='https://www.ncbi.nlm.nih.gov/gene/?term=11804' target="_blank"> 11804 </a>	amyloid beta (A4) precursor-like protein 2	protein_coding	protein_coding	0.0920814	1.06591	0.574493	0.999918	Not regulated	465.825	444.651	513.047	429.066	430.222
Apmap	<a href='https://www.ncbi.nlm.nih.gov/gene/?term=71881' target="_blank"> 71881 </a>	adipocyte plasma membrane associated protein	protein_coding	protein_coding	0.125515	1.0909	0.388294	0.999918	Not regulated	33.156	38.025	36.996	31.836	34.061
Apobec1	<a href='https://www.ncbi.nlm.nih.gov/gene/?term=11810' target="_blank"> 11810 </a>	apolipoprotein B mRNA editing enzyme, catalytic polypeptide 1	protein_coding	protein_coding	-0.0791714	-1.05641	0.740516	0.999918	Not regulated	13.243	15.767	13.889	14.541	13.465
Apobec2	<a href='https://www.ncbi.nlm.nih.gov/gene/?term=11811' target="_blank"> 11811 </a>	apolipoprotein B mRNA editing enzyme, catalytic polypeptide 2	protein_coding	protein_coding	0.281342	1.21532	0.576197	0.999918	Not regulated	10.797	17.372	9.857	3.582	16.685
Apobec3	<a href='https://www.ncbi.nlm.nih.gov/gene/?term=80287' target="_blank"> 80287 </a>	apolipoprotein B mRNA editing enzyme, catalytic polypeptide 3	protein_coding	protein_coding	0.0472809	1.03332	0.816298	0.999918	Not regulated	17.063	16.852	21.235	18.736	15.156
Apobr	<a href='https://www.ncbi.nlm.nih.gov/gene/?term=171504' target="_blank"> 171504 </a>	apolipoprotein B receptor	protein_coding	protein_coding	-0.143636	-1.10469	0.650308	0.999918	Not regulated	2.279	2.596	2.842	2.28	3.6
Apod	<a href='https://www.ncbi.nlm.nih.gov/gene/?term=11815' target="_blank"> 11815 </a>	apolipoprotein D	protein_coding	protein_coding	0.151761	1.11092	0.418389	0.999918	Not regulated	1042.48	1387.5	1075.73	1164.48	921.682
Apoe	<a href='https://www.ncbi.nlm.nih.gov/gene/?term=11816' target="_blank"> 11816 </a>	apolipoprotein E	protein_coding	protein_coding	-0.119585	-1.08642	0.53532	0.999918	Not regulated	6839.28	6446.04	7550.98	7670.1	7117.89
Apol10b	<a href='https://www.ncbi.nlm.nih.gov/gene/?term=328561' target="_blank"> 328561 </a>	apolipoprotein L 10B	protein_coding	protein_coding	0.121237	1.08767	0.79809	0.999918	Not regulated	1.385	1.131	1.354	1.491	0.856
Apol6	<a href='https://www.ncbi.nlm.nih.gov/gene/?term=71939' target="_blank"> 71939 </a>	apolipoprotein L 6	protein_coding	protein_coding	0.736721	1.66638	0.0770834	0.999918	Not regulated	4.775	2.678	8.038	2.297	3.657
Apol9a	<a href='https://www.ncbi.nlm.nih.gov/gene/?term=223672' target="_blank"> 223672 </a>	apolipoprotein L 9a	protein_coding	protein_coding	0.433616	1.35061	0.458736	0.999918	Not regulated	2.042	1.412	1.428	1.48	0.652
Apol9b	<a href='https://www.ncbi.nlm.nih.gov/gene/?term=71898' target="_blank"> 71898 </a>	apolipoprotein L 9b	protein_coding	protein_coding	1.17402	2.25639	0.0801914	0.999918	Not regulated	2.717	2.083	0.901	1.129	0.522
Apold1	<a href='https://www.ncbi.nlm.nih.gov/gene/?term=381823' target="_blank"> 381823 </a>	apolipoprotein L domain containing 1	protein_coding	protein_coding	-0.0488423	-1.03443	0.784119	0.999918	Not regulated	38.497	35.498	29.973	41.357	29.436
Apoo	<a href='https://www.ncbi.nlm.nih.gov/gene/?term=68316' target="_blank"> 68316 </a>	apolipoprotein O	protein_coding	protein_coding	-0.101924	-1.0732	0.674021	0.999918	Not regulated	21.235	24.217	23.525	25.541	23.549
Apool	<a href='https://www.ncbi.nlm.nih.gov/gene/?term=68117' target="_blank"> 68117 </a>	apolipoprotein O-like	protein_coding	protein_coding	-0.0106839	-1.00743	0.969022	0.999918	Not regulated	13.932	15.248	13.456	13.369	14.465
Apoo-ps	<a href='https://www.ncbi.nlm.nih.gov/gene/?term=621156' target="_blank"> 621156 </a>	apolipoprotein O, pseudogene	protein_coding	protein_coding	0.0443225	1.0312	0.856349	0.999918	Not regulated	52.419	52.857	46.013	44.197	51.98
Apopt1	<a href='https://www.ncbi.nlm.nih.gov/gene/?term=NA' target="_blank"> NA </a>		protein_coding	protein_coding	0.0602514	1.04265	0.751795	0.999918	Not regulated	39.656	41.564	40.11	39.252	37.547
App	<a href='https://www.ncbi.nlm.nih.gov/gene/?term=11820' target="_blank"> 11820 </a>	amyloid beta (A4) precursor protein	protein_coding	protein_coding	0.0350287	1.02458	0.844076	0.999918	Not regulated	913.148	870.81	859.262	846.32	846.805
Appbp2	<a href='https://www.ncbi.nlm.nih.gov/gene/?term=66884' target="_blank"> 66884 </a>	amyloid beta precursor protein (cytoplasmic tail) binding protein 2	protein_coding	protein_coding	0.164352	1.12066	0.235172	0.999918	Not regulated	26.489	27.81	29.533	24.433	24.316
Appl1	<a href='https://www.ncbi.nlm.nih.gov/gene/?term=72993' target="_blank"> 72993 </a>	adaptor protein, phosphotyrosine interaction, PH domain and leucine zipper containing 1	protein_coding	protein_coding	-0.0350516	-1.02459	0.804122	0.999918	Not regulated	19.109	19.224	21.541	20.299	21.964
Appl2	<a href='https://www.ncbi.nlm.nih.gov/gene/?term=216190' target="_blank"> 216190 </a>	adaptor protein, phosphotyrosine interaction, PH domain and leucine zipper containing 2	protein_coding	protein_coding	0.0656411	1.04655	0.672914	0.999918	Not regulated	327.896	353.813	393.192	351.24	318.933
Aprt	<a href='https://www.ncbi.nlm.nih.gov/gene/?term=11821' target="_blank"> 11821 </a>	adenine phosphoribosyl transferase	protein_coding	protein_coding	0.0760642	1.05414	0.724625	0.999918	Not regulated	47.414	53.785	44.975	47.669	42.856
Aptx	<a href='https://www.ncbi.nlm.nih.gov/gene/?term=66408' target="_blank"> 66408 </a>	aprataxin	protein_coding	protein_coding	0.0829856	1.05921	0.662526	0.999918	Not regulated	16.235	16.3	14.998	13.589	14.707
Aqp1	<a href='https://www.ncbi.nlm.nih.gov/gene/?term=11826' target="_blank"> 11826 </a>	aquaporin 1	protein_coding	protein_coding	0.0854265	1.061	0.655583	0.999918	Not regulated	400.546	315.333	270.58	309.359	304.435
Aqp11	<a href='https://www.ncbi.nlm.nih.gov/gene/?term=66333' target="_blank"> 66333 </a>	aquaporin 11	protein_coding	protein_coding	-0.436018	-1.35287	0.157449	0.999918	Not regulated	2.412	2.64	5.629	4.409	3.527
Aqp3	<a href='https://www.ncbi.nlm.nih.gov/gene/?term=11828' target="_blank"> 11828 </a>	aquaporin 3	protein_coding	protein_coding	3.20495	9.22117	0.000226989	0.0411187	Up in P1.hMR	24.259	3.376	3.961	0.219	2.031
Aqp4	<a href='https://www.ncbi.nlm.nih.gov/gene/?term=11829' target="_blank"> 11829 </a>	aquaporin 4	protein_coding	protein_coding	-0.285996	-1.21925	0.417271	0.999918	Not regulated	1.958	1.5	1.663	1.579	2.557
Aqp5	<a href='https://www.ncbi.nlm.nih.gov/gene/?term=11830' target="_blank"> 11830 </a>	aquaporin 5	protein_coding	protein_coding	0.981102	1.97397	0.0226591	0.728914	Not regulated	15.645	4.738	6.661	4.503	4.529
Aqr	<a href='https://www.ncbi.nlm.nih.gov/gene/?term=11834' target="_blank"> 11834 </a>	aquarius	protein_coding	protein_coding	-0.0542842	-1.03834	0.704063	0.999918	Not regulated	21.219	24.018	21.323	22.906	22.711
Ar	<a href='https://www.ncbi.nlm.nih.gov/gene/?term=11835' target="_blank"> 11835 </a>	androgen receptor	protein_coding	protein_coding	-0.393045	-1.31316	0.173081	0.999918	Not regulated	8.774	9.913	4.439	7.913	11.998
Araf	<a href='https://www.ncbi.nlm.nih.gov/gene/?term=11836' target="_blank"> 11836 </a>	Araf proto-oncogene, serine/threonine kinase	nonsense_mediated_decay	protein_coding	0.00251176	1.00174	0.985108	0.999918	Not regulated	96.93	105.835	113.236	105.935	101.359
Arap1	<a href='https://www.ncbi.nlm.nih.gov/gene/?term=69710' target="_blank"> 69710 </a>	ArfGAP with RhoGAP domain, ankyrin repeat and PH domain 1	protein_coding	protein_coding	0.0257729	1.01802	0.885195	0.999918	Not regulated	52.708	45.001	70.085	54.38	47.793
Arap2	<a href='https://www.ncbi.nlm.nih.gov/gene/?term=212285' target="_blank"> 212285 </a>	ArfGAP with RhoGAP domain, ankyrin repeat and PH domain 2	protein_coding	protein_coding	0.0628916	1.04456	0.732239	0.999918	Not regulated	13.048	17.888	20.286	14.904	18.895
Arap3	<a href='https://www.ncbi.nlm.nih.gov/gene/?term=106952' target="_blank"> 106952 </a>	ArfGAP with RhoGAP domain, ankyrin repeat and PH domain 3	protein_coding	protein_coding	0.00521887	1.00362	0.973001	0.999918	Not regulated	39.176	37.241	50.382	43.983	38.698
Arc	<a href='https://www.ncbi.nlm.nih.gov/gene/?term=11838' target="_blank"> 11838 </a>	activity regulated cytoskeletal-associated protein	protein_coding	protein_coding	0.789799	1.72883	0.193727	0.999918	Not regulated	3.283	1.786	12.582	4.265	2.383
Arcn1	<a href='https://www.ncbi.nlm.nih.gov/gene/?term=213827' target="_blank"> 213827 </a>	archain 1	protein_coding	protein_coding	0.0417418	1.02936	0.77407	0.999918	Not regulated	100.783	106.314	115.074	102.894	102.222
Arel1	<a href='https://www.ncbi.nlm.nih.gov/gene/?term=68497' target="_blank"> 68497 </a>	apoptosis resistant E3 ubiquitin protein ligase 1	nonsense_mediated_decay	protein_coding	0.0106792	1.00743	0.938986	0.999918	Not regulated	23.967	24.333	23.434	25.568	24.125
Arf1	<a href='https://www.ncbi.nlm.nih.gov/gene/?term=11840' target="_blank"> 11840 </a>	ADP-ribosylation factor 1	protein_coding	protein_coding	0.0397901	1.02796	0.785977	0.999918	Not regulated	315.246	330.621	331.499	317.768	306.613
Arf2	<a href='https://www.ncbi.nlm.nih.gov/gene/?term=11841' target="_blank"> 11841 </a>	ADP-ribosylation factor 2	protein_coding	protein_coding	0.0151746	1.01057	0.917046	0.999918	Not regulated	57.987	57.59	67.462	56.171	61.19
Arf3	<a href='https://www.ncbi.nlm.nih.gov/gene/?term=11842' target="_blank"> 11842 </a>	ADP-ribosylation factor 3	protein_coding	protein_coding	0.129498	1.09391	0.383002	0.999918	Not regulated	105.756	111.128	115.016	100.33	98.546
Arf4	<a href='https://www.ncbi.nlm.nih.gov/gene/?term=11843' target="_blank"> 11843 </a>	ADP-ribosylation factor 4	protein_coding	protein_coding	-0.0997353	-1.07158	0.499795	0.999918	Not regulated	292.126	297.066	321.898	317.338	318.296
Arf5	<a href='https://www.ncbi.nlm.nih.gov/gene/?term=11844' target="_blank"> 11844 </a>	ADP-ribosylation factor 5	protein_coding	protein_coding	0.0754706	1.0537	0.597371	0.999918	Not regulated	84.903	88.843	93.186	85.885	80.691
Arf6	<a href='https://www.ncbi.nlm.nih.gov/gene/?term=11845' target="_blank"> 11845 </a>	ADP-ribosylation factor 6	protein_coding	protein_coding	0.154037	1.11268	0.297386	0.999918	Not regulated	94.723	92.466	107.34	88.292	84.746
Arfgap1	<a href='https://www.ncbi.nlm.nih.gov/gene/?term=228998' target="_blank"> 228998 </a>	ADP-ribosylation factor GTPase activating protein 1	protein_coding	protein_coding	0.0541089	1.03822	0.735757	0.999918	Not regulated	33.048	37.198	46.519	37.067	37.705
Arfgap2	<a href='https://www.ncbi.nlm.nih.gov/gene/?term=77038' target="_blank"> 77038 </a>	ADP-ribosylation factor GTPase activating protein 2	protein_coding	protein_coding	0.0825673	1.0589	0.559924	0.999918	Not regulated	42.594	47.021	47.941	41.881	40.558
Arfgap3	<a href='https://www.ncbi.nlm.nih.gov/gene/?term=66251' target="_blank"> 66251 </a>	ADP-ribosylation factor GTPase activating protein 3	protein_coding	protein_coding	0.00650036	1.00452	0.969862	0.999918	Not regulated	23.645	22.048	32.116	28.923	27.565
Arfgef1	<a href='https://www.ncbi.nlm.nih.gov/gene/?term=211673' target="_blank"> 211673 </a>	ADP-ribosylation factor guanine nucleotide-exchange factor 1(brefeldin A-inhibited)	protein_coding	protein_coding	0.0811257	1.05784	0.545457	0.999918	Not regulated	48.877	47.007	49.457	47.921	48.072
Arfgef2	<a href='https://www.ncbi.nlm.nih.gov/gene/?term=99371' target="_blank"> 99371 </a>	ADP-ribosylation factor guanine nucleotide-exchange factor 2 (brefeldin A-inhibited)	protein_coding	protein_coding	-0.0808711	-1.05766	0.60723	0.999918	Not regulated	72.468	81.402	74.776	74.434	85.054
Arfgef3	<a href='https://www.ncbi.nlm.nih.gov/gene/?term=215821' target="_blank"> 215821 </a>	ARFGEF family member 3			0.125249	1.0907	0.634767	0.999918	Not regulated	3.293	3.656	2.971	2.032	3.868
Arfip1	<a href='https://www.ncbi.nlm.nih.gov/gene/?term=99889' target="_blank"> 99889 </a>	ADP-ribosylation factor interacting protein 1	protein_coding	protein_coding	0.100491	1.07214	0.498952	0.999918	Not regulated	43.518	42.702	51.738	41.545	42.894
Arfip2	<a href='https://www.ncbi.nlm.nih.gov/gene/?term=76932' target="_blank"> 76932 </a>	ADP-ribosylation factor interacting protein 2	protein_coding	protein_coding	0.00272313	1.00189	0.985001	0.999918	Not regulated	54.08	51.303	59.735	63.347	54.249
Arfrp1	<a href='https://www.ncbi.nlm.nih.gov/gene/?term=76688' target="_blank"> 76688 </a>	ADP-ribosylation factor related protein 1	nonsense_mediated_decay	protein_coding	0.0503622	1.03552	0.741468	0.999918	Not regulated	51.019	49.448	49.372	51.445	43.22
Arglu1	<a href='https://www.ncbi.nlm.nih.gov/gene/?term=234023' target="_blank"> 234023 </a>	arginine and glutamate rich 1	protein_coding	protein_coding	0.0418369	1.02942	0.75644	0.999918	Not regulated	74.052	81.152	83.675	78.119	73.167
Arhgap1	<a href='https://www.ncbi.nlm.nih.gov/gene/?term=228359' target="_blank"> 228359 </a>	Rho GTPase activating protein 1	protein_coding	protein_coding	0.0696519	1.04946	0.619191	0.999918	Not regulated	65.392	60.364	67.39	60.615	59.219
Arhgap10	<a href='https://www.ncbi.nlm.nih.gov/gene/?term=78514' target="_blank"> 78514 </a>	Rho GTPase activating protein 10	protein_coding	protein_coding	-0.112324	-1.08097	0.435646	0.999918	Not regulated	26.616	26.559	27.221	28.505	28.994
Arhgap11a	<a href='https://www.ncbi.nlm.nih.gov/gene/?term=228482' target="_blank"> 228482 </a>	Rho GTPase activating protein 11A	protein_coding	protein_coding	0.0517426	1.03652	0.889147	0.999918	Not regulated	0.995	1.07	1.088	0.918	1.106
Arhgap12	<a href='https://www.ncbi.nlm.nih.gov/gene/?term=75415' target="_blank"> 75415 </a>	Rho GTPase activating protein 12	protein_coding	protein_coding	-0.1139	-1.08215	0.427685	0.999918	Not regulated	23.112	24.463	23.526	25.427	26.46
Arhgap15	<a href='https://www.ncbi.nlm.nih.gov/gene/?term=76117' target="_blank"> 76117 </a>	Rho GTPase activating protein 15	protein_coding	protein_coding	-0.0699171	-1.04966	0.885665	0.999918	Not regulated	0.871	0.994	1.412	1.145	1.075
Arhgap17	<a href='https://www.ncbi.nlm.nih.gov/gene/?term=70497' target="_blank"> 70497 </a>	Rho GTPase activating protein 17	protein_coding	protein_coding	0.034946	1.02452	0.808058	0.999918	Not regulated	43.992	36.97	43.031	37.335	38.238
Arhgap18	<a href='https://www.ncbi.nlm.nih.gov/gene/?term=73910' target="_blank"> 73910 </a>	Rho GTPase activating protein 18	protein_coding	protein_coding	-0.102093	-1.07333	0.528135	0.999918	Not regulated	15.926	15.777	16.396	17.999	15.755
Arhgap19	<a href='https://www.ncbi.nlm.nih.gov/gene/?term=71085' target="_blank"> 71085 </a>	Rho GTPase activating protein 19	protein_coding	protein_coding	-0.500626	-1.41483	0.059162	0.999918	Not regulated	3.478	3.217	4.201	4.128	5.982
Arhgap20	<a href='https://www.ncbi.nlm.nih.gov/gene/?term=244867' target="_blank"> 244867 </a>	Rho GTPase activating protein 20	protein_coding	protein_coding	-0.1966	-1.14599	0.324148	0.999918	Not regulated	14.804	12.966	22.505	17.498	20.858
Arhgap21	<a href='https://www.ncbi.nlm.nih.gov/gene/?term=71435' target="_blank"> 71435 </a>	Rho GTPase activating protein 21	protein_coding	protein_coding	0.0430372	1.03028	0.745708	0.999918	Not regulated	40.239	39.014	47.095	46.919	45.316
Arhgap22	<a href='https://www.ncbi.nlm.nih.gov/gene/?term=239027' target="_blank"> 239027 </a>	Rho GTPase activating protein 22	processed_transcript	protein_coding	0.200932	1.14944	0.507967	0.999918	Not regulated	7.526	9.706	6.977	6.763	6.705
Arhgap23	<a href='https://www.ncbi.nlm.nih.gov/gene/?term=58996' target="_blank"> 58996 </a>	Rho GTPase activating protein 23	protein_coding	protein_coding	0.161335	1.11832	0.296995	0.999918	Not regulated	22.929	21.243	19.329	20.295	19.29
Arhgap24	<a href='https://www.ncbi.nlm.nih.gov/gene/?term=231532' target="_blank"> 231532 </a>	Rho GTPase activating protein 24	protein_coding	protein_coding	0.083494	1.05958	0.778042	0.999918	Not regulated	6.98	7.604	4.65	5.779	6.02
Arhgap25	<a href='https://www.ncbi.nlm.nih.gov/gene/?term=232201' target="_blank"> 232201 </a>	Rho GTPase activating protein 25	retained_intron	protein_coding	-0.263575	-1.20045	0.367516	0.999918	Not regulated	4.311	4.49	4.764	5.237	5.439
Arhgap26	<a href='https://www.ncbi.nlm.nih.gov/gene/?term=71302' target="_blank"> 71302 </a>	Rho GTPase activating protein 26	processed_transcript	protein_coding	0.0958258	1.06868	0.51967	0.999918	Not regulated	14.194	17.691	16.539	15.175	15.216
Arhgap27	<a href='https://www.ncbi.nlm.nih.gov/gene/?term=544817' target="_blank"> 544817 </a>	Rho GTPase activating protein 27	protein_coding	protein_coding	0.266186	1.20262	0.141236	0.999918	Not regulated	13.805	15.141	19.953	15.453	13.649
Arhgap28	<a href='https://www.ncbi.nlm.nih.gov/gene/?term=268970' target="_blank"> 268970 </a>	Rho GTPase activating protein 28	protein_coding	protein_coding	-0.434706	-1.35164	0.0501646	0.999918	Not regulated	3.899	4.097	5.063	6.058	5.484
Arhgap29	<a href='https://www.ncbi.nlm.nih.gov/gene/?term=214137' target="_blank"> 214137 </a>	Rho GTPase activating protein 29	protein_coding	protein_coding	-0.346189	-1.2712	0.0133137	0.552542	Not regulated	70.248	65.709	72.697	83.695	91.716
Arhgap30	<a href='https://www.ncbi.nlm.nih.gov/gene/?term=226652' target="_blank"> 226652 </a>	Rho GTPase activating protein 30	protein_coding	protein_coding	-0.13415	-1.09745	0.561234	0.999918	Not regulated	4.538	5.209	5.213	5.307	5.485
Arhgap31	<a href='https://www.ncbi.nlm.nih.gov/gene/?term=12549' target="_blank"> 12549 </a>	Rho GTPase activating protein 31	protein_coding	protein_coding	0.146686	1.10702	0.337481	0.999918	Not regulated	54.091	60.285	67.068	51.769	54.707
Arhgap32	<a href='https://www.ncbi.nlm.nih.gov/gene/?term=330914' target="_blank"> 330914 </a>	Rho GTPase activating protein 32	protein_coding	protein_coding	0.0815298	1.05814	0.549738	0.999918	Not regulated	26.383	35.71	34.695	28.211	28.09
Arhgap33	<a href='https://www.ncbi.nlm.nih.gov/gene/?term=233071' target="_blank"> 233071 </a>	Rho GTPase activating protein 33	protein_coding	protein_coding	-0.332635	-1.25931	0.326808	0.999918	Not regulated	2.272	1.639	2.294	3.573	2.292
Arhgap35	<a href='https://www.ncbi.nlm.nih.gov/gene/?term=232906' target="_blank"> 232906 </a>	Rho GTPase activating protein 35	protein_coding	protein_coding	0.0687373	1.0488	0.634357	0.999918	Not regulated	48.989	51.403	53.96	48.525	48.793
Arhgap39	<a href='https://www.ncbi.nlm.nih.gov/gene/?term=223666' target="_blank"> 223666 </a>	Rho GTPase activating protein 39	protein_coding	protein_coding	0.0874543	1.06249	0.619877	0.999918	Not regulated	12.183	13.87	13.129	13.375	10.905
Arhgap4	<a href='https://www.ncbi.nlm.nih.gov/gene/?term=171207' target="_blank"> 171207 </a>	Rho GTPase activating protein 4	protein_coding	protein_coding	-0.455554	-1.37131	0.229399	0.999918	Not regulated	1.71	1.574	2.35	3.908	1.693
Arhgap42	<a href='https://www.ncbi.nlm.nih.gov/gene/?term=71544' target="_blank"> 71544 </a>	Rho GTPase activating protein 42	protein_coding	protein_coding	-0.16843	-1.12383	0.297856	0.999918	Not regulated	13.976	12.303	14.884	16.53	14.651
Arhgap44	<a href='https://www.ncbi.nlm.nih.gov/gene/?term=216831' target="_blank"> 216831 </a>	Rho GTPase activating protein 44	protein_coding	protein_coding	-0.0571158	-1.04038	0.764758	0.999918	Not regulated	11.701	12.369	11.411	13.981	10.376
Arhgap45	<a href='https://www.ncbi.nlm.nih.gov/gene/?term=70719' target="_blank"> 70719 </a>	Rho GTPase activating protein 45			-0.373272	-1.29529	0.0765506	0.999918	Not regulated	6.842	7.014	7.95	10.473	8.188
Arhgap5	<a href='https://www.ncbi.nlm.nih.gov/gene/?term=11855' target="_blank"> 11855 </a>	Rho GTPase activating protein 5	protein_coding	protein_coding	-0.150275	-1.10978	0.279601	0.999918	Not regulated	69.896	73.919	72.936	75.333	76.09
Arhgap6	<a href='https://www.ncbi.nlm.nih.gov/gene/?term=11856' target="_blank"> 11856 </a>	Rho GTPase activating protein 6	protein_coding	protein_coding	0.0537288	1.03794	0.819802	0.999918	Not regulated	6.748	7.457	6.351	6.55	6.373
Arhgap8	<a href='https://www.ncbi.nlm.nih.gov/gene/?term=73167' target="_blank"> 73167 </a>	Rho GTPase activating protein 8	retained_intron	protein_coding	0.256805	1.19483	0.642603	0.999918	Not regulated	2.142	1.085	2.671	1.514	1.742
Arhgap9	<a href='https://www.ncbi.nlm.nih.gov/gene/?term=216445' target="_blank"> 216445 </a>	Rho GTPase activating protein 9	protein_coding	protein_coding	-0.149076	-1.10886	0.635471	0.999918	Not regulated	4.58	4.633	4.044	5.098	4.592
Arhgdia	<a href='https://www.ncbi.nlm.nih.gov/gene/?term=192662' target="_blank"> 192662 </a>	Rho GDP dissociation inhibitor (GDI) alpha	protein_coding	protein_coding	0.0809222	1.05769	0.593714	0.999918	Not regulated	407.743	406.366	426.346	410.008	360.04
Arhgdib	<a href='https://www.ncbi.nlm.nih.gov/gene/?term=11857' target="_blank"> 11857 </a>	Rho, GDP dissociation inhibitor (GDI) beta	protein_coding	protein_coding	0.0861839	1.06156	0.577792	0.999918	Not regulated	85.107	86.158	95.538	91.176	73.766
Arhgdig	<a href='https://www.ncbi.nlm.nih.gov/gene/?term=14570' target="_blank"> 14570 </a>	Rho GDP dissociation inhibitor (GDI) gamma	nonsense_mediated_decay	protein_coding	-0.197775	-1.14693	0.629888	0.999918	Not regulated	5.334	5.754	3.835	5.36	5.837
Arhgef1	<a href='https://www.ncbi.nlm.nih.gov/gene/?term=16801' target="_blank"> 16801 </a>	Rho guanine nucleotide exchange factor (GEF) 1	protein_coding	protein_coding	0.0913333	1.06535	0.545108	0.999918	Not regulated	67.219	65.282	92.993	74.898	67.5
Arhgef10	<a href='https://www.ncbi.nlm.nih.gov/gene/?term=234094' target="_blank"> 234094 </a>	Rho guanine nucleotide exchange factor (GEF) 10	protein_coding	protein_coding	0.138508	1.10077	0.328939	0.999918	Not regulated	25.769	24.777	28.471	22.636	22.887
Arhgef10l	<a href='https://www.ncbi.nlm.nih.gov/gene/?term=72754' target="_blank"> 72754 </a>	Rho guanine nucleotide exchange factor (GEF) 10-like	protein_coding	protein_coding	0.0166732	1.01162	0.920729	0.999918	Not regulated	14.188	16.877	18.41	17.668	16.22
Arhgef11	<a href='https://www.ncbi.nlm.nih.gov/gene/?term=213498' target="_blank"> 213498 </a>	Rho guanine nucleotide exchange factor (GEF) 11	retained_intron	protein_coding	0.101759	1.07308	0.457604	0.999918	Not regulated	36.616	40.22	40.122	34.247	36.269
Arhgef12	<a href='https://www.ncbi.nlm.nih.gov/gene/?term=69632' target="_blank"> 69632 </a>	Rho guanine nucleotide exchange factor (GEF) 12	protein_coding	protein_coding	0.0139562	1.00972	0.929506	0.999918	Not regulated	103.018	101.977	103.229	96.631	99.987
Arhgef15	<a href='https://www.ncbi.nlm.nih.gov/gene/?term=442801' target="_blank"> 442801 </a>	Rho guanine nucleotide exchange factor (GEF) 15	protein_coding	protein_coding	-0.0643397	-1.04561	0.70871	0.999918	Not regulated	15.038	16.693	22.875	19.424	18.758
Arhgef16	<a href='https://www.ncbi.nlm.nih.gov/gene/?term=230972' target="_blank"> 230972 </a>	Rho guanine nucleotide exchange factor (GEF) 16	retained_intron	protein_coding	0.119932	1.08668	0.644234	0.999918	Not regulated	7.27	8.457	6.614	7.443	6.186
Arhgef17	<a href='https://www.ncbi.nlm.nih.gov/gene/?term=207212' target="_blank"> 207212 </a>	Rho guanine nucleotide exchange factor (GEF) 17	protein_coding	protein_coding	0.152418	1.11143	0.279834	0.999918	Not regulated	32.275	34.607	38.205	34.668	31.894
Arhgef18	<a href='https://www.ncbi.nlm.nih.gov/gene/?term=102098' target="_blank"> 102098 </a>	rho/rac guanine nucleotide exchange factor (GEF) 18	retained_intron	protein_coding	0.00464837	1.00323	0.974675	0.999918	Not regulated	75.23	81.039	89.039	82.38	76.957
Arhgef19	<a href='https://www.ncbi.nlm.nih.gov/gene/?term=213649' target="_blank"> 213649 </a>	Rho guanine nucleotide exchange factor (GEF) 19	protein_coding	protein_coding	-0.194412	-1.14426	0.58655	0.999918	Not regulated	4.42	2.642	5.986	4.704	4.821
Arhgef2	<a href='https://www.ncbi.nlm.nih.gov/gene/?term=16800' target="_blank"> 16800 </a>	rho/rac guanine nucleotide exchange factor (GEF) 2	processed_transcript	protein_coding	0.124628	1.09023	0.402996	0.999918	Not regulated	47.848	42.057	58.481	46.087	40.974
Arhgef25	<a href='https://www.ncbi.nlm.nih.gov/gene/?term=52666' target="_blank"> 52666 </a>	Rho guanine nucleotide exchange factor (GEF) 25	protein_coding	protein_coding	-0.00475729	-1.0033	0.978369	0.999918	Not regulated	40.623	38.634	56.161	44.174	44.527
Arhgef26	<a href='https://www.ncbi.nlm.nih.gov/gene/?term=622434' target="_blank"> 622434 </a>	Rho guanine nucleotide exchange factor (GEF) 26	protein_coding	protein_coding	0.255058	1.19338	0.392912	0.999918	Not regulated	2.699	3.177	4.088	2.398	2.847
Arhgef28	<a href='https://www.ncbi.nlm.nih.gov/gene/?term=110596' target="_blank"> 110596 </a>	Rho guanine nucleotide exchange factor (GEF) 28	protein_coding	protein_coding	-0.0275059	-1.01925	0.931127	0.999918	Not regulated	2.167	1.734	2.614	1.745	2.121
Arhgef3	<a href='https://www.ncbi.nlm.nih.gov/gene/?term=71704' target="_blank"> 71704 </a>	Rho guanine nucleotide exchange factor (GEF) 3	protein_coding	protein_coding	0.0441398	1.03107	0.770148	0.999918	Not regulated	88.454	101.648	115.839	99.857	94.397
Arhgef37	<a href='https://www.ncbi.nlm.nih.gov/gene/?term=328967' target="_blank"> 328967 </a>	Rho guanine nucleotide exchange factor (GEF) 37	protein_coding	protein_coding	0.235141	1.17702	0.11866	0.999918	Not regulated	44.633	49.406	43.213	36.098	42.488
Arhgef4	<a href='https://www.ncbi.nlm.nih.gov/gene/?term=226970' target="_blank"> 226970 </a>	Rho guanine nucleotide exchange factor (GEF) 4	protein_coding	protein_coding	-0.107842	-1.07762	0.744935	0.999918	Not regulated	2.478	1.832	2.251	2.297	2.561
Arhgef40	<a href='https://www.ncbi.nlm.nih.gov/gene/?term=268739' target="_blank"> 268739 </a>	Rho guanine nucleotide exchange factor (GEF) 40	nonsense_mediated_decay	protein_coding	-0.00816645	-1.00568	0.958783	0.999918	Not regulated	93.985	77.938	125.928	114.545	99.544
Arhgef5	<a href='https://www.ncbi.nlm.nih.gov/gene/?term=54324' target="_blank"> 54324 </a>	Rho guanine nucleotide exchange factor (GEF) 5	protein_coding	protein_coding	0.038849	1.02729	0.795054	0.999918	Not regulated	25.384	21.109	26.616	22.884	24.859
Arhgef6	<a href='https://www.ncbi.nlm.nih.gov/gene/?term=73341' target="_blank"> 73341 </a>	Rac/Cdc42 guanine nucleotide exchange factor (GEF) 6	retained_intron	protein_coding	-0.161033	-1.11809	0.381409	0.999918	Not regulated	14.846	11.927	17.592	18.44	17.105
Arhgef7	<a href='https://www.ncbi.nlm.nih.gov/gene/?term=54126' target="_blank"> 54126 </a>	Rho guanine nucleotide exchange factor (GEF7)	protein_coding	protein_coding	0.0299235	1.02096	0.832171	0.999918	Not regulated	31.224	34.683	35.962	33.792	31.284
Arhgef9	<a href='https://www.ncbi.nlm.nih.gov/gene/?term=236915' target="_blank"> 236915 </a>	CDC42 guanine nucleotide exchange factor (GEF) 9	protein_coding	protein_coding	-0.177018	-1.13054	0.251111	0.999918	Not regulated	15.65	14.056	17.037	16.336	17.818
Arid1a	<a href='https://www.ncbi.nlm.nih.gov/gene/?term=93760' target="_blank"> 93760 </a>	AT rich interactive domain 1A (SWI-like)	protein_coding	protein_coding	0.044923	1.03163	0.749204	0.999918	Not regulated	44.52	45.316	47.35	45.678	41.661
Arid1b	<a href='https://www.ncbi.nlm.nih.gov/gene/?term=239985' target="_blank"> 239985 </a>	AT rich interactive domain 1B (SWI-like)	protein_coding	protein_coding	0.128067	1.09283	0.35693	0.999918	Not regulated	25.274	26.778	24.861	23.12	22.065
Arid2	<a href='https://www.ncbi.nlm.nih.gov/gene/?term=77044' target="_blank"> 77044 </a>	AT rich interactive domain 2 (ARID, RFX-like)	protein_coding	protein_coding	0.0387504	1.02722	0.783271	0.999918	Not regulated	16.387	17.66	18.796	16.663	16.434
Arid3a	<a href='https://www.ncbi.nlm.nih.gov/gene/?term=13496' target="_blank"> 13496 </a>	AT rich interactive domain 3A (BRIGHT-like)	protein_coding	protein_coding	-0.0312091	-1.02187	0.904886	0.999918	Not regulated	6.405	4.835	4.359	5.12	5.177
Arid3b	<a href='https://www.ncbi.nlm.nih.gov/gene/?term=56380' target="_blank"> 56380 </a>	AT rich interactive domain 3B (BRIGHT-like)	protein_coding	protein_coding	-0.202118	-1.15039	0.515181	0.999918	Not regulated	2.273	2.782	2.421	2.972	3.058
Arid4a	<a href='https://www.ncbi.nlm.nih.gov/gene/?term=238247' target="_blank"> 238247 </a>	AT rich interactive domain 4A (RBP1-like)	protein_coding	protein_coding	0.0920902	1.06591	0.521585	0.999918	Not regulated	16.709	16.969	17.499	15.511	14.991
Arid4b	<a href='https://www.ncbi.nlm.nih.gov/gene/?term=94246' target="_blank"> 94246 </a>	AT rich interactive domain 4B (RBP1-like)	protein_coding	protein_coding	0.029131	1.0204	0.836207	0.999918	Not regulated	25.317	27.74	30.697	25.793	25.77
Arid5a	<a href='https://www.ncbi.nlm.nih.gov/gene/?term=214855' target="_blank"> 214855 </a>	AT rich interactive domain 5A (MRF1-like)	protein_coding	protein_coding	0.2867	1.21985	0.13559	0.999918	Not regulated	21.166	17.052	27.904	17.814	14.354
Arid5b	<a href='https://www.ncbi.nlm.nih.gov/gene/?term=71371' target="_blank"> 71371 </a>	AT rich interactive domain 5B (MRF1-like)	protein_coding	protein_coding	0.206934	1.15423	0.239097	0.999918	Not regulated	37.429	36.56	55.851	34.089	38.548
Arih1	<a href='https://www.ncbi.nlm.nih.gov/gene/?term=23806' target="_blank"> 23806 </a>	ariadne RBR E3 ubiquitin protein ligase 1	protein_coding	protein_coding	0.0590807	1.0418	0.667472	0.999918	Not regulated	57.223	59.302	61.881	50.501	53.064
Arih2	<a href='https://www.ncbi.nlm.nih.gov/gene/?term=23807' target="_blank"> 23807 </a>	ariadne RBR E3 ubiquitin protein ligase 2	protein_coding	protein_coding	0.232204	1.17463	0.122284	0.999918	Not regulated	34.128	40.371	41.763	35.143	32.047
Arl1	<a href='https://www.ncbi.nlm.nih.gov/gene/?term=104303' target="_blank"> 104303 </a>	ADP-ribosylation factor-like 1	protein_coding	protein_coding	-0.0128337	-1.00894	0.923258	0.999918	Not regulated	123.337	132.64	137.035	129.236	128.162
Arl10	<a href='https://www.ncbi.nlm.nih.gov/gene/?term=56795' target="_blank"> 56795 </a>	ADP-ribosylation factor-like 10	protein_coding	protein_coding	-0.110024	-1.07925	0.680974	0.999918	Not regulated	21.614	24.58	23.493	24.893	23.157
Arl11	<a href='https://www.ncbi.nlm.nih.gov/gene/?term=219144' target="_blank"> 219144 </a>	ADP-ribosylation factor-like 11	protein_coding	protein_coding	0.390348	1.31071	0.479543	0.999918	Not regulated	2.625	8.003	1.784	3.079	3.301
Arl13b	<a href='https://www.ncbi.nlm.nih.gov/gene/?term=68146' target="_blank"> 68146 </a>	ADP-ribosylation factor-like 13B	protein_coding	protein_coding	0.0914962	1.06547	0.647342	0.999918	Not regulated	15.885	15.976	13.983	18.239	12.997
Arl14ep	<a href='https://www.ncbi.nlm.nih.gov/gene/?term=212772' target="_blank"> 212772 </a>	ADP-ribosylation factor-like 14 effector protein	protein_coding	protein_coding	-0.066591	-1.04724	0.649484	0.999918	Not regulated	28.277	27.872	29.617	30.365	29.003
Arl15	<a href='https://www.ncbi.nlm.nih.gov/gene/?term=218639' target="_blank"> 218639 </a>	ADP-ribosylation factor-like 15	protein_coding	protein_coding	0.124482	1.09012	0.477604	0.999918	Not regulated	17.54	16.442	21.453	18.336	14.674
Arl16	<a href='https://www.ncbi.nlm.nih.gov/gene/?term=70317' target="_blank"> 70317 </a>	ADP-ribosylation factor-like 16	processed_transcript	protein_coding	-0.307425	-1.2375	0.258759	0.999918	Not regulated	17.414	17.817	13.975	20.558	13.875
Arl2	<a href='https://www.ncbi.nlm.nih.gov/gene/?term=56327' target="_blank"> 56327 </a>	ADP-ribosylation factor-like 2	retained_intron	protein_coding	0.00892683	1.00621	0.95196	0.999918	Not regulated	63.097	68.939	63.411	66.76	61.321
Arl2bp	<a href='https://www.ncbi.nlm.nih.gov/gene/?term=107566' target="_blank"> 107566 </a>	ADP-ribosylation factor-like 2 binding protein	protein_coding	protein_coding	-0.0874935	-1.06252	0.547744	0.999918	Not regulated	68.51	73.092	87.834	76.768	72.583
Arl3	<a href='https://www.ncbi.nlm.nih.gov/gene/?term=56350' target="_blank"> 56350 </a>	ADP-ribosylation factor-like 3	protein_coding	protein_coding	-0.0195042	-1.01361	0.894248	0.999918	Not regulated	96.338	107.214	98.911	102.999	99.127
Arl4a	<a href='https://www.ncbi.nlm.nih.gov/gene/?term=11861' target="_blank"> 11861 </a>	ADP-ribosylation factor-like 4A	protein_coding	protein_coding	0.08703	1.06218	0.647935	0.999918	Not regulated	24.316	24.546	24.601	22.842	21.384
Arl4c	<a href='https://www.ncbi.nlm.nih.gov/gene/?term=320982' target="_blank"> 320982 </a>	ADP-ribosylation factor-like 4C	nonsense_mediated_decay	protein_coding	-0.480124	-1.39486	0.106534	0.999918	Not regulated	4.768	2.975	4.413	6.205	4.938
Arl4d	<a href='https://www.ncbi.nlm.nih.gov/gene/?term=80981' target="_blank"> 80981 </a>	ADP-ribosylation factor-like 4D	protein_coding	protein_coding	0.227153	1.17052	0.217709	0.999918	Not regulated	51.262	65.295	67.051	43.184	59.245
Arl5a	<a href='https://www.ncbi.nlm.nih.gov/gene/?term=75423' target="_blank"> 75423 </a>	ADP-ribosylation factor-like 5A	protein_coding	protein_coding	0.0158777	1.01107	0.905778	0.999918	Not regulated	40.574	44.883	44.212	43.114	40.364
Arl5b	<a href='https://www.ncbi.nlm.nih.gov/gene/?term=75869' target="_blank"> 75869 </a>	ADP-ribosylation factor-like 5B	protein_coding	protein_coding	-0.0387279	-1.02721	0.789792	0.999918	Not regulated	15.801	14.688	15.875	14.95	15.666
Arl5c	<a href='https://www.ncbi.nlm.nih.gov/gene/?term=217151' target="_blank"> 217151 </a>	ADP-ribosylation factor-like 5C	protein_coding	protein_coding	-0.258411	-1.19616	0.679105	0.999918	Not regulated	1.363	0.588	2.161	1.526	1.641
Arl6	<a href='https://www.ncbi.nlm.nih.gov/gene/?term=56297' target="_blank"> 56297 </a>	ADP-ribosylation factor-like 6	protein_coding	protein_coding	0.122491	1.08861	0.613051	0.999918	Not regulated	18.066	19.622	18.056	17.809	15.4
Arl6ip1	<a href='https://www.ncbi.nlm.nih.gov/gene/?term=54208' target="_blank"> 54208 </a>	ADP-ribosylation factor-like 6 interacting protein 1	protein_coding	protein_coding	-0.385805	-1.30659	0.163043	0.999918	Not regulated	874.541	1029.75	471.564	887.823	1164.29
Arl6ip4	<a href='https://www.ncbi.nlm.nih.gov/gene/?term=65105' target="_blank"> 65105 </a>	ADP-ribosylation factor-like 6 interacting protein 4	protein_coding	protein_coding	0.0977688	1.07012	0.607736	0.999918	Not regulated	47.5	49.231	44.609	45.71	40.713
Arl6ip5	<a href='https://www.ncbi.nlm.nih.gov/gene/?term=65106' target="_blank"> 65106 </a>	ADP-ribosylation factor-like 6 interacting protein 5	protein_coding	protein_coding	-0.0352503	-1.02473	0.798308	0.999918	Not regulated	170.798	153.584	153.676	161.341	160.812
Arl6ip6	<a href='https://www.ncbi.nlm.nih.gov/gene/?term=65103' target="_blank"> 65103 </a>	ADP-ribosylation factor-like 6 interacting protein 6	protein_coding	protein_coding	0.0259959	1.01818	0.918259	0.999918	Not regulated	13.881	14.347	14.732	15.772	13.355
Arl8a	<a href='https://www.ncbi.nlm.nih.gov/gene/?term=68724' target="_blank"> 68724 </a>	ADP-ribosylation factor-like 8A	protein_coding	protein_coding	0.10675	1.0768	0.450818	0.999918	Not regulated	96.05	95.892	97.34	92.673	83.743
Arl8b	<a href='https://www.ncbi.nlm.nih.gov/gene/?term=67166' target="_blank"> 67166 </a>	ADP-ribosylation factor-like 8B	protein_coding	protein_coding	-0.0592641	-1.04193	0.687202	0.999918	Not regulated	56.792	62.816	53.716	49.734	60.235
Armc1	<a href='https://www.ncbi.nlm.nih.gov/gene/?term=74252' target="_blank"> 74252 </a>	armadillo repeat containing 1	protein_coding	protein_coding	-0.105771	-1.07607	0.48359	0.999918	Not regulated	22.332	22.548	20.745	22.925	23.227
Armc10	<a href='https://www.ncbi.nlm.nih.gov/gene/?term=67211' target="_blank"> 67211 </a>	armadillo repeat containing 10	protein_coding	protein_coding	0.0417632	1.02937	0.82364	0.999918	Not regulated	19.116	21.308	20.216	19.857	19.024
Armc2	<a href='https://www.ncbi.nlm.nih.gov/gene/?term=213402' target="_blank"> 213402 </a>	armadillo repeat containing 2	protein_coding	protein_coding	-0.20218	-1.15044	0.591991	0.999918	Not regulated	2.373	1.568	1.719	2.958	2.238
Armc5	<a href='https://www.ncbi.nlm.nih.gov/gene/?term=233912' target="_blank"> 233912 </a>	armadillo repeat containing 5	protein_coding	protein_coding	-0.0392239	-1.02756	0.829376	0.999918	Not regulated	12.611	12.93	13.504	14.143	12.474
Armc6	<a href='https://www.ncbi.nlm.nih.gov/gene/?term=76813' target="_blank"> 76813 </a>	armadillo repeat containing 6	protein_coding	protein_coding	-0.0356256	-1.025	0.898138	0.999918	Not regulated	10.798	15.043	10.271	12.794	9.307
Armc7	<a href='https://www.ncbi.nlm.nih.gov/gene/?term=276905' target="_blank"> 276905 </a>	armadillo repeat containing 7	protein_coding	protein_coding	0.0450325	1.03171	0.888144	0.999918	Not regulated	6.326	5.52	6.283	7.018	5.07
Armc8	<a href='https://www.ncbi.nlm.nih.gov/gene/?term=74125' target="_blank"> 74125 </a>	armadillo repeat containing 8	protein_coding	protein_coding	-0.145565	-1.10616	0.304482	0.999918	Not regulated	17.931	18.158	19.257	18.948	19.487
Armc9	<a href='https://www.ncbi.nlm.nih.gov/gene/?term=78795' target="_blank"> 78795 </a>	armadillo repeat containing 9	retained_intron	protein_coding	-0.0454733	-1.03202	0.820529	0.999918	Not regulated	11.124	10.803	10.729	9.278	8.363
Armcx1	<a href='https://www.ncbi.nlm.nih.gov/gene/?term=78248' target="_blank"> 78248 </a>	armadillo repeat containing, X-linked 1	protein_coding	protein_coding	0.0478681	1.03374	0.819858	0.999918	Not regulated	13.389	14.081	16.618	14.096	13.733
Armcx2	<a href='https://www.ncbi.nlm.nih.gov/gene/?term=67416' target="_blank"> 67416 </a>	armadillo repeat containing, X-linked 2	protein_coding	protein_coding	-0.00811397	-1.00564	0.958936	0.999918	Not regulated	28.895	26.967	35.277	30.619	30.235
Armcx3	<a href='https://www.ncbi.nlm.nih.gov/gene/?term=71703' target="_blank"> 71703 </a>	armadillo repeat containing, X-linked 3	protein_coding	protein_coding	0.0912517	1.06529	0.529199	0.999918	Not regulated	46.915	49.784	49.565	43.589	47.698
Armcx4	<a href='https://www.ncbi.nlm.nih.gov/gene/?term=100503043' target="_blank"> 100503043 </a>	armadillo repeat containing, X-linked 4	protein_coding	protein_coding	0.0131388	1.00915	0.947769	0.999918	Not regulated	5.106	4.557	6.658	5.474	5.129
Armcx5	<a href='https://www.ncbi.nlm.nih.gov/gene/?term=494468' target="_blank"> 494468 </a>	armadillo repeat containing, X-linked 5	protein_coding	protein_coding	0.27511	1.21009	0.335176	0.999918	Not regulated	6.01	7.916	10.176	6.399	6.531
Armcx6	<a href='https://www.ncbi.nlm.nih.gov/gene/?term=278097' target="_blank"> 278097 </a>	armadillo repeat containing, X-linked 6	protein_coding	protein_coding	0.0691268	1.04908	0.818365	0.999918	Not regulated	7.599	7.312	9.648	7.794	6.446
Armh3	<a href='https://www.ncbi.nlm.nih.gov/gene/?term=71617' target="_blank"> 71617 </a>	armadillo-like helical domain containing 3			0.0609292	1.04314	0.764951	0.999918	Not regulated	9.271	10.221	12.751	10.241	10.595
Armh4	<a href='https://www.ncbi.nlm.nih.gov/gene/?term=67419' target="_blank"> 67419 </a>	armadillo-like helical domain containing 4			-0.24202	-1.18265	0.310728	0.999918	Not regulated	7.27	5.459	8.496	7.503	8.971
Armt1	<a href='https://www.ncbi.nlm.nih.gov/gene/?term=73419' target="_blank"> 73419 </a>	acidic residue methyltransferase 1			-0.0692314	-1.04916	0.738751	0.999918	Not regulated	10.275	10.63	10.405	11.499	11.986
Arnt	<a href='https://www.ncbi.nlm.nih.gov/gene/?term=11863' target="_blank"> 11863 </a>	aryl hydrocarbon receptor nuclear translocator	retained_intron	protein_coding	0.151	1.11034	0.282337	0.999918	Not regulated	42.14	44.378	51.081	41.212	40.745
Arnt2	<a href='https://www.ncbi.nlm.nih.gov/gene/?term=11864' target="_blank"> 11864 </a>	aryl hydrocarbon receptor nuclear translocator 2	protein_coding	protein_coding	-0.0692597	-1.04918	0.800515	0.999918	Not regulated	3.005	2.887	2.467	2.605	3.388
Arntl	<a href='https://www.ncbi.nlm.nih.gov/gene/?term=11865' target="_blank"> 11865 </a>	aryl hydrocarbon receptor nuclear translocator-like	protein_coding	protein_coding	-0.66712	-1.5879	0.00291656	0.215668	Not regulated	11.905	10.655	16.183	17.455	22.826
Arntl2	<a href='https://www.ncbi.nlm.nih.gov/gene/?term=272322' target="_blank"> 272322 </a>	aryl hydrocarbon receptor nuclear translocator-like 2	processed_transcript	protein_coding	-0.142718	-1.10398	0.760456	0.999918	Not regulated	3.662	4.532	1.491	2.058	3.543
Arpc1a	<a href='https://www.ncbi.nlm.nih.gov/gene/?term=56443' target="_blank"> 56443 </a>	actin related protein 2/3 complex, subunit 1A	protein_coding	protein_coding	0.0790099	1.05629	0.585944	0.999918	Not regulated	96.574	100.26	90.034	89	91.021
Arpc1b	<a href='https://www.ncbi.nlm.nih.gov/gene/?term=11867' target="_blank"> 11867 </a>	actin related protein 2/3 complex, subunit 1B	protein_coding	protein_coding	0.0764555	1.05442	0.575426	0.999918	Not regulated	212.262	189.138	214.668	190.18	190.182
Arpc2	<a href='https://www.ncbi.nlm.nih.gov/gene/?term=76709' target="_blank"> 76709 </a>	actin related protein 2/3 complex, subunit 2	protein_coding	protein_coding	-0.00225261	-1.00156	0.987659	0.999918	Not regulated	261.934	254.892	304.011	270.116	268.903
Arpc3	<a href='https://www.ncbi.nlm.nih.gov/gene/?term=56378' target="_blank"> 56378 </a>	actin related protein 2/3 complex, subunit 3	protein_coding	protein_coding	0.120679	1.08725	0.448131	0.999918	Not regulated	211.632	222.409	171.51	185.582	180.044
Arpc4	<a href='https://www.ncbi.nlm.nih.gov/gene/?term=68089' target="_blank"> 68089 </a>	actin related protein 2/3 complex, subunit 4	protein_coding	protein_coding	-0.0279339	-1.01955	0.842822	0.999918	Not regulated	109.173	105.82	121.217	114.787	109.836
Arpc5	<a href='https://www.ncbi.nlm.nih.gov/gene/?term=67771' target="_blank"> 67771 </a>	actin related protein 2/3 complex, subunit 5	protein_coding	protein_coding	0.00957341	1.00666	0.942559	0.999918	Not regulated	111.514	119.383	118.543	115.509	110.867
Arpc5l	<a href='https://www.ncbi.nlm.nih.gov/gene/?term=74192' target="_blank"> 74192 </a>	actin related protein 2/3 complex, subunit 5-like	protein_coding	protein_coding	0.030128	1.0211	0.836099	0.999918	Not regulated	60.553	59.334	59.546	58.885	55.467
Arpin	<a href='https://www.ncbi.nlm.nih.gov/gene/?term=70420' target="_blank"> 70420 </a>	actin-related protein 2/3 complex inhibitor			0.0236462	1.01653	0.902054	0.999918	Not regulated	20.116	17.225	18.889	19.393	17.092
Arpp19	<a href='https://www.ncbi.nlm.nih.gov/gene/?term=59046' target="_blank"> 59046 </a>	cAMP-regulated phosphoprotein 19	protein_coding	protein_coding	-0.04688	-1.03303	0.740012	0.999918	Not regulated	103.121	92.389	92.015	92.066	106
Arpp21	<a href='https://www.ncbi.nlm.nih.gov/gene/?term=74100' target="_blank"> 74100 </a>	cyclic AMP-regulated phosphoprotein, 21	protein_coding	protein_coding	0.721128	1.64847	0.342085	0.999918	Not regulated	0.615	0.792	0.398	0.616	0.298
Arr3	<a href='https://www.ncbi.nlm.nih.gov/gene/?term=170735' target="_blank"> 170735 </a>	arrestin 3, retinal	protein_coding	protein_coding	0.343278	1.26864	0.579646	0.999918	Not regulated	1.005	5.992	1.506	2.216	2.167
Arrb1	<a href='https://www.ncbi.nlm.nih.gov/gene/?term=109689' target="_blank"> 109689 </a>	arrestin, beta 1	protein_coding	protein_coding	-0.172441	-1.12696	0.19929	0.999918	Not regulated	38.123	37.616	44.21	42.155	32.664
Arrb2	<a href='https://www.ncbi.nlm.nih.gov/gene/?term=216869' target="_blank"> 216869 </a>	arrestin, beta 2	retained_intron	protein_coding	-0.157669	-1.11548	0.453104	0.999918	Not regulated	24.08	27.237	29.862	35.865	25.577
Arrdc1	<a href='https://www.ncbi.nlm.nih.gov/gene/?term=215705' target="_blank"> 215705 </a>	arrestin domain containing 1	protein_coding	protein_coding	-0.0370429	-1.02601	0.896339	0.999918	Not regulated	13.164	10.625	15.146	12.886	11.527
Arrdc2	<a href='https://www.ncbi.nlm.nih.gov/gene/?term=70807' target="_blank"> 70807 </a>	arrestin domain containing 2	protein_coding	protein_coding	0.553226	1.46736	0.0336538	0.891076	Not regulated	16.399	17.404	21.211	10.294	13.923
Arrdc3	<a href='https://www.ncbi.nlm.nih.gov/gene/?term=105171' target="_blank"> 105171 </a>	arrestin domain containing 3	protein_coding	protein_coding	0.204776	1.15251	0.179751	0.999918	Not regulated	111.935	107.366	137.259	102.947	95.631
Arrdc4	<a href='https://www.ncbi.nlm.nih.gov/gene/?term=66412' target="_blank"> 66412 </a>	arrestin domain containing 4	protein_coding	protein_coding	-0.391814	-1.31204	0.0755786	0.999918	Not regulated	11.82	8.517	8.375	13.292	11.064
Arsa	<a href='https://www.ncbi.nlm.nih.gov/gene/?term=11883' target="_blank"> 11883 </a>	arylsulfatase A	protein_coding	protein_coding	-0.163917	-1.12032	0.332825	0.999918	Not regulated	23.295	25.213	28.901	26.418	29.877
Arsb	<a href='https://www.ncbi.nlm.nih.gov/gene/?term=11881' target="_blank"> 11881 </a>	arylsulfatase B	protein_coding	protein_coding	-0.311318	-1.24084	0.0358804	0.920557	Not regulated	38.68	40.029	47.432	57.193	45.739
Arsg	<a href='https://www.ncbi.nlm.nih.gov/gene/?term=74008' target="_blank"> 74008 </a>	arylsulfatase G	protein_coding	protein_coding	0.0459507	1.03236	0.755516	0.999918	Not regulated	32.132	36.349	43.149	35.92	32.934
Arsi	<a href='https://www.ncbi.nlm.nih.gov/gene/?term=545260' target="_blank"> 545260 </a>	arylsulfatase i	protein_coding	protein_coding	-0.553432	-1.46757	0.0658977	0.999918	Not regulated	4.132	4.449	3.367	6.4	5.168
Arsj	<a href='https://www.ncbi.nlm.nih.gov/gene/?term=271970' target="_blank"> 271970 </a>	arylsulfatase J	protein_coding	protein_coding	0.321199	1.24937	0.391223	0.999918	Not regulated	2.355	2.438	4.057	3.001	1.654
Arsk	<a href='https://www.ncbi.nlm.nih.gov/gene/?term=77041' target="_blank"> 77041 </a>	arylsulfatase K	protein_coding	protein_coding	-0.175589	-1.12943	0.284164	0.999918	Not regulated	18.392	18.233	20.608	20.247	20.328
Art1	<a href='https://www.ncbi.nlm.nih.gov/gene/?term=11870' target="_blank"> 11870 </a>	ADP-ribosyltransferase 1	protein_coding	protein_coding	0.37092	1.29318	0.41697	0.999918	Not regulated	4.063	9.678	5.185	3.005	6.554
Art3	<a href='https://www.ncbi.nlm.nih.gov/gene/?term=109979' target="_blank"> 109979 </a>	ADP-ribosyltransferase 3	protein_coding	protein_coding	0.244459	1.18465	0.272114	0.999918	Not regulated	101.404	121.99	54.011	74.682	74.361
Art4	<a href='https://www.ncbi.nlm.nih.gov/gene/?term=109978' target="_blank"> 109978 </a>	ADP-ribosyltransferase 4	protein_coding	protein_coding	-0.110908	-1.07991	0.767565	0.999918	Not regulated	7.629	7.093	3.531	8.424	4.717
Art5	<a href='https://www.ncbi.nlm.nih.gov/gene/?term=11875' target="_blank"> 11875 </a>	ADP-ribosyltransferase 5	protein_coding	protein_coding	-0.382713	-1.30379	0.291066	0.999918	Not regulated	5.421	5.968	4.143	9.232	4.639
Arv1	<a href='https://www.ncbi.nlm.nih.gov/gene/?term=68865' target="_blank"> 68865 </a>	ARV1 homolog, fatty acid homeostasis modulator	protein_coding	protein_coding	0.129033	1.09356	0.690858	0.999918	Not regulated	8.686	8.294	9.109	8.559	7.692
Arvcf	<a href='https://www.ncbi.nlm.nih.gov/gene/?term=11877' target="_blank"> 11877 </a>	armadillo repeat gene deleted in velocardiofacial syndrome	protein_coding	protein_coding	0.0387743	1.02724	0.84821	0.999918	Not regulated	12.071	11.651	12.495	12.367	10.431
Arxes1	<a href='https://www.ncbi.nlm.nih.gov/gene/?term=76219' target="_blank"> 76219 </a>	adipocyte-related X-chromosome expressed sequence 1	protein_coding	protein_coding	-0.936274	-1.91358	0.077859	0.999918	Not regulated	1.15	1.411	1.414	3.309	1.664
Arxes2	<a href='https://www.ncbi.nlm.nih.gov/gene/?term=76976' target="_blank"> 76976 </a>	adipocyte-related X-chromosome expressed sequence 2	protein_coding	protein_coding	-0.414747	-1.33306	0.218489	0.999918	Not regulated	4.986	4.542	4.461	5.789	6.265
As3mt	<a href='https://www.ncbi.nlm.nih.gov/gene/?term=57344' target="_blank"> 57344 </a>	arsenite methyltransferase	protein_coding	protein_coding	0.0365243	1.02564	0.822495	0.999918	Not regulated	32.857	35.1	38.915	36.26	33.2
Asah1	<a href='https://www.ncbi.nlm.nih.gov/gene/?term=11886' target="_blank"> 11886 </a>	N-acylsphingosine amidohydrolase 1	protein_coding	protein_coding	-0.179907	-1.13281	0.202881	0.999918	Not regulated	89.087	95.379	104.947	106.937	109.33
Asah2	<a href='https://www.ncbi.nlm.nih.gov/gene/?term=54447' target="_blank"> 54447 </a>	N-acylsphingosine amidohydrolase 2	protein_coding	protein_coding	0.0502371	1.03544	0.747627	0.999918	Not regulated	20.612	22.041	18.636	17.361	20.345
Asap1	<a href='https://www.ncbi.nlm.nih.gov/gene/?term=13196' target="_blank"> 13196 </a>	ArfGAP with SH3 domain, ankyrin repeat and PH domain1	protein_coding	protein_coding	-0.0444601	-1.0313	0.742517	0.999918	Not regulated	46.856	44.928	50.276	46.415	46.714
Asap2	<a href='https://www.ncbi.nlm.nih.gov/gene/?term=211914' target="_blank"> 211914 </a>	ArfGAP with SH3 domain, ankyrin repeat and PH domain 2	protein_coding	protein_coding	-0.0288611	-1.02021	0.857772	0.999918	Not regulated	12.415	12.342	14.166	11.898	13.781
Asap3	<a href='https://www.ncbi.nlm.nih.gov/gene/?term=230837' target="_blank"> 230837 </a>	ArfGAP with SH3 domain, ankyrin repeat and PH domain 3	protein_coding	protein_coding	-0.274778	-1.20981	0.320294	0.999918	Not regulated	4.015	3.346	3.611	4.856	3.892
Asb1	<a href='https://www.ncbi.nlm.nih.gov/gene/?term=65247' target="_blank"> 65247 </a>	ankyrin repeat and SOCS box-containing 1	protein_coding	protein_coding	0.0259423	1.01814	0.880406	0.999918	Not regulated	10.565	11.701	10.167	10.049	10.69
Asb10	<a href='https://www.ncbi.nlm.nih.gov/gene/?term=117590' target="_blank"> 117590 </a>	ankyrin repeat and SOCS box-containing 10	protein_coding	protein_coding	0.253855	1.19239	0.60977	0.999918	Not regulated	1.241	2.304	1.477	0.845	1.966
Asb11	<a href='https://www.ncbi.nlm.nih.gov/gene/?term=68854' target="_blank"> 68854 </a>	ankyrin repeat and SOCS box-containing 11	protein_coding	protein_coding	0.0513524	1.03624	0.927831	0.999918	Not regulated	2.004	2.973	1.649	0.994	3.191
Asb12	<a href='https://www.ncbi.nlm.nih.gov/gene/?term=70392' target="_blank"> 70392 </a>	ankyrin repeat and SOCS box-containing 12	protein_coding	protein_coding	-0.0378263	-1.02657	0.959125	0.999918	Not regulated	0.933	1.713	0.985	0.469	1.971
Asb13	<a href='https://www.ncbi.nlm.nih.gov/gene/?term=142688' target="_blank"> 142688 </a>	ankyrin repeat and SOCS box-containing 13	protein_coding	protein_coding	-0.126051	-1.0913	0.527567	0.999918	Not regulated	9.437	9.77	9.724	11.047	9.814
Asb14	<a href='https://www.ncbi.nlm.nih.gov/gene/?term=142687' target="_blank"> 142687 </a>	ankyrin repeat and SOCS box-containing 14	protein_coding	protein_coding	-0.0855244	-1.06107	0.895272	0.999918	Not regulated	1.284	1.61	0.692	0.617	2.216
Asb16	<a href='https://www.ncbi.nlm.nih.gov/gene/?term=217217' target="_blank"> 217217 </a>	ankyrin repeat and SOCS box-containing 16	protein_coding	protein_coding	0.0826641	1.05897	0.801476	0.999918	Not regulated	3.999	4.937	3.946	3.211	4.765
Asb2	<a href='https://www.ncbi.nlm.nih.gov/gene/?term=65256' target="_blank"> 65256 </a>	ankyrin repeat and SOCS box-containing 2	protein_coding	protein_coding	0.0920395	1.06588	0.701845	0.999918	Not regulated	9.756	12.267	10.824	9.091	11.259
Asb3	<a href='https://www.ncbi.nlm.nih.gov/gene/?term=65257' target="_blank"> 65257 </a>	ankyrin repeat and SOCS box-containing 3	protein_coding	protein_coding	-0.0393903	-1.02768	0.870678	0.999918	Not regulated	10.27	11.09	8.524	9.848	10.375
Asb4	<a href='https://www.ncbi.nlm.nih.gov/gene/?term=65255' target="_blank"> 65255 </a>	ankyrin repeat and SOCS box-containing 4	protein_coding	protein_coding	0.00193978	1.00135	0.997229	0.999918	Not regulated	0.66	0.929	0.612	0.65	0.549
Asb5	<a href='https://www.ncbi.nlm.nih.gov/gene/?term=76294' target="_blank"> 76294 </a>	ankyrin repeat and SOCs box-containing 5	protein_coding	protein_coding	0.414353	1.3327	0.455955	0.999918	Not regulated	3.329	6.526	3.029	1.942	4.627
Asb6	<a href='https://www.ncbi.nlm.nih.gov/gene/?term=72323' target="_blank"> 72323 </a>	ankyrin repeat and SOCS box-containing 6	retained_intron	protein_coding	0.041353	1.02908	0.839596	0.999918	Not regulated	15.43	19.772	20.909	20.127	11.988
Asb7	<a href='https://www.ncbi.nlm.nih.gov/gene/?term=117589' target="_blank"> 117589 </a>	ankyrin repeat and SOCS box-containing 7	nonsense_mediated_decay	protein_coding	-0.0402323	-1.02828	0.828549	0.999918	Not regulated	12.004	10.062	9.456	9.673	9.299
Asb8	<a href='https://www.ncbi.nlm.nih.gov/gene/?term=78541' target="_blank"> 78541 </a>	ankyrin repeat and SOCS box-containing 8	protein_coding	protein_coding	-0.0333034	-1.02335	0.858581	0.999918	Not regulated	20.865	21.834	23.314	22.879	21.631
Ascc1	<a href='https://www.ncbi.nlm.nih.gov/gene/?term=69090' target="_blank"> 69090 </a>	activating signal cointegrator 1 complex subunit 1	protein_coding	protein_coding	-0.0377822	-1.02653	0.853769	0.999918	Not regulated	21.414	25.118	23.973	23.847	23.863
Ascc2	<a href='https://www.ncbi.nlm.nih.gov/gene/?term=75452' target="_blank"> 75452 </a>	activating signal cointegrator 1 complex subunit 2	protein_coding	protein_coding	0.0209701	1.01464	0.884	0.999918	Not regulated	27.137	26.194	25.64	25.958	25.391
Ascc3	<a href='https://www.ncbi.nlm.nih.gov/gene/?term=77987' target="_blank"> 77987 </a>	activating signal cointegrator 1 complex subunit 3	protein_coding	protein_coding	0.0918265	1.06572	0.52236	0.999918	Not regulated	15.246	14.081	14.217	13.089	12.194
Asf1a	<a href='https://www.ncbi.nlm.nih.gov/gene/?term=66403' target="_blank"> 66403 </a>	anti-silencing function 1A histone chaperone	protein_coding	protein_coding	-0.00240811	-1.00167	0.99131	0.999918	Not regulated	22.353	21.545	21.949	21.085	22.251
Ash1l	<a href='https://www.ncbi.nlm.nih.gov/gene/?term=192195' target="_blank"> 192195 </a>	ASH1 like histone lysine methyltransferase	protein_coding	protein_coding	0.0613941	1.04347	0.678233	0.999918	Not regulated	27.679	28.071	34.568	28.331	28.283
Ash2l	<a href='https://www.ncbi.nlm.nih.gov/gene/?term=23808' target="_blank"> 23808 </a>	ASH2 like histone lysine methyltransferase complex subunit	protein_coding	protein_coding	0.00744124	1.00517	0.959381	0.999918	Not regulated	29.341	30.801	30.888	28.5	30.874
Asic2	<a href='https://www.ncbi.nlm.nih.gov/gene/?term=11418' target="_blank"> 11418 </a>	acid-sensing (proton-gated) ion channel 2	protein_coding	protein_coding	-0.250192	-1.18937	0.560163	0.999918	Not regulated	2.935	2.286	7.305	4.54	5.141
Asic3	<a href='https://www.ncbi.nlm.nih.gov/gene/?term=171209' target="_blank"> 171209 </a>	acid-sensing (proton-gated) ion channel 3	protein_coding	protein_coding	0.0907347	1.06491	0.827798	0.999918	Not regulated	1.868	3.054	3.518	3.086	1.884
Asl	<a href='https://www.ncbi.nlm.nih.gov/gene/?term=109900' target="_blank"> 109900 </a>	argininosuccinate lyase	protein_coding	protein_coding	0.129895	1.09421	0.578246	0.999918	Not regulated	16.045	18.475	18.508	13.892	15.285
Asna1	<a href='https://www.ncbi.nlm.nih.gov/gene/?term=NA' target="_blank"> NA </a>		protein_coding	protein_coding	0.0416547	1.02929	0.780164	0.999918	Not regulated	73.181	77.305	69.83	73.47	66.603
Asns	<a href='https://www.ncbi.nlm.nih.gov/gene/?term=27053' target="_blank"> 27053 </a>	asparagine synthetase	protein_coding	protein_coding	-0.015431	-1.01075	0.959945	0.999918	Not regulated	6.181	5.419	7.319	8.069	5.154
Asnsd1	<a href='https://www.ncbi.nlm.nih.gov/gene/?term=70396' target="_blank"> 70396 </a>	asparagine synthetase domain containing 1	protein_coding	protein_coding	-0.0942347	-1.0675	0.536829	0.999918	Not regulated	29.724	31.92	29.333	32.742	30.649
Aspa	<a href='https://www.ncbi.nlm.nih.gov/gene/?term=11484' target="_blank"> 11484 </a>	aspartoacylase	protein_coding	protein_coding	-0.187754	-1.13899	0.543158	0.999918	Not regulated	8.455	9.029	8.162	10.719	8.414
Aspg	<a href='https://www.ncbi.nlm.nih.gov/gene/?term=104816' target="_blank"> 104816 </a>	asparaginase	protein_coding	protein_coding	-0.0515016	-1.03634	0.897995	0.999918	Not regulated	3.006	2.597	2.645	3.772	4.999
Asph	<a href='https://www.ncbi.nlm.nih.gov/gene/?term=65973' target="_blank"> 65973 </a>	aspartate-beta-hydroxylase	processed_transcript	protein_coding	-0.0379666	-1.02667	0.79656	0.999918	Not regulated	50.161	51.911	53.435	44.648	53.878
Asphd2	<a href='https://www.ncbi.nlm.nih.gov/gene/?term=72898' target="_blank"> 72898 </a>	aspartate beta-hydroxylase domain containing 2	protein_coding	protein_coding	-0.928402	-1.90317	0.00257307	0.204851	Not regulated	10.277	4.857	7.158	16.128	11.923
Aspm	<a href='https://www.ncbi.nlm.nih.gov/gene/?term=12316' target="_blank"> 12316 </a>	abnormal spindle microtubule assembly	protein_coding	protein_coding	-0.620574	-1.53749	0.255871	0.999918	Not regulated	0.183	0.145	0.152	0.246	0.24
Aspn	<a href='https://www.ncbi.nlm.nih.gov/gene/?term=66695' target="_blank"> 66695 </a>	asporin	protein_coding	protein_coding	-0.521748	-1.43569	0.0026842	0.20976	Not regulated	55.477	53.758	83.223	86.093	87.158
Asprv1	<a href='https://www.ncbi.nlm.nih.gov/gene/?term=67855' target="_blank"> 67855 </a>	aspartic peptidase, retroviral-like 1	protein_coding	protein_coding	0.91519	1.88582	0.0339835	0.89395	Not regulated	36.732	11.086	21.904	7.745	16.493
Aspscr1	<a href='https://www.ncbi.nlm.nih.gov/gene/?term=68938' target="_blank"> 68938 </a>	alveolar soft part sarcoma chromosome region, candidate 1 (human)	retained_intron	protein_coding	0.0139301	1.0097	0.936011	0.999918	Not regulated	41.281	38.311	43.135	41.865	36.814
Asrgl1	<a href='https://www.ncbi.nlm.nih.gov/gene/?term=66514' target="_blank"> 66514 </a>	asparaginase like 1	protein_coding	protein_coding	-0.0409763	-1.02881	0.806162	0.999918	Not regulated	13.298	17.665	13.927	15.043	16.307
Ass1	<a href='https://www.ncbi.nlm.nih.gov/gene/?term=11898' target="_blank"> 11898 </a>	argininosuccinate synthetase 1	protein_coding	protein_coding	0.0175396	1.01223	0.940677	0.999918	Not regulated	15.684	15.655	18.16	15.434	15.957
Aste1	<a href='https://www.ncbi.nlm.nih.gov/gene/?term=66595' target="_blank"> 66595 </a>	asteroid homolog 1	protein_coding	protein_coding	-0.140844	-1.10255	0.641502	0.999918	Not regulated	5.952	4.202	6.497	5.755	5.558
Astn1	<a href='https://www.ncbi.nlm.nih.gov/gene/?term=11899' target="_blank"> 11899 </a>	astrotactin 1	protein_coding	protein_coding	0.172852	1.12728	0.841489	0.999918	Not regulated	8.257	0.552	10.452	1.005	9.955
Astn2	<a href='https://www.ncbi.nlm.nih.gov/gene/?term=56079' target="_blank"> 56079 </a>	astrotactin 2	protein_coding	protein_coding	-0.0276646	-1.01936	0.93718	0.999918	Not regulated	2.751	1.625	3.069	2.059	2.893
Asxl1	<a href='https://www.ncbi.nlm.nih.gov/gene/?term=228790' target="_blank"> 228790 </a>	ASXL transcriptional regulator 1	protein_coding	protein_coding	0.0871858	1.0623	0.53203	0.999918	Not regulated	18.415	18.126	20.183	17.949	18.918
Asxl2	<a href='https://www.ncbi.nlm.nih.gov/gene/?term=75302' target="_blank"> 75302 </a>	ASXL transcriptional regulator 2	protein_coding	protein_coding	-0.0499585	-1.03524	0.72954	0.999918	Not regulated	16.563	17.706	17.782	16.776	18.822
Asxl3	<a href='https://www.ncbi.nlm.nih.gov/gene/?term=211961' target="_blank"> 211961 </a>	ASXL transcriptional regulator 3	retained_intron	protein_coding	-0.23205	-1.1745	0.520742	0.999918	Not regulated	0.395	0.353	0.455	0.466	0.483
Atad1	<a href='https://www.ncbi.nlm.nih.gov/gene/?term=67979' target="_blank"> 67979 </a>	ATPase family, AAA domain containing 1	protein_coding	protein_coding	0.066706	1.04732	0.629874	0.999918	Not regulated	57.393	59.214	59.576	55.655	53.784
Atad2	<a href='https://www.ncbi.nlm.nih.gov/gene/?term=70472' target="_blank"> 70472 </a>	ATPase family, AAA domain containing 2	protein_coding	protein_coding	-0.162347	-1.11911	0.471128	0.999918	Not regulated	5.477	4.929	6.307	5.607	7.322
Atad2b	<a href='https://www.ncbi.nlm.nih.gov/gene/?term=320817' target="_blank"> 320817 </a>	ATPase family, AAA domain containing 2B	protein_coding	protein_coding	-0.0598337	-1.04235	0.707401	0.999918	Not regulated	10.161	11.115	10.437	10.942	10.576
Atad3a	<a href='https://www.ncbi.nlm.nih.gov/gene/?term=108888' target="_blank"> 108888 </a>	ATPase family, AAA domain containing 3A	protein_coding	protein_coding	0.113359	1.08174	0.543396	0.999918	Not regulated	26.975	28.288	31.356	28.394	25.354
Atad5	<a href='https://www.ncbi.nlm.nih.gov/gene/?term=237877' target="_blank"> 237877 </a>	ATPase family, AAA domain containing 5	protein_coding	protein_coding	-0.117496	-1.08485	0.70175	0.999918	Not regulated	1.381	1.31	1.454	1.536	1.692
Atat1	<a href='https://www.ncbi.nlm.nih.gov/gene/?term=73242' target="_blank"> 73242 </a>	alpha tubulin acetyltransferase 1	protein_coding	protein_coding	-0.0533973	-1.03771	0.809343	0.999918	Not regulated	23.74	18.459	24.52	28.814	19.807
Atcay	<a href='https://www.ncbi.nlm.nih.gov/gene/?term=16467' target="_blank"> 16467 </a>	ataxia, cerebellar, Cayman type	nonsense_mediated_decay	protein_coding	-0.480195	-1.39493	0.478399	0.999918	Not regulated	0.531	0.407	0.387	1.033	0.198
Atcayos	<a href='https://www.ncbi.nlm.nih.gov/gene/?term=69678' target="_blank"> 69678 </a>	ataxia, cerebellar, Cayman type, opposite strand	antisense	antisense	0.194727	1.14451	0.731349	0.999918	Not regulated	0.908	2.548	0.607	1.128	1.514
Ate1	<a href='https://www.ncbi.nlm.nih.gov/gene/?term=11907' target="_blank"> 11907 </a>	arginyltransferase 1	protein_coding	protein_coding	-0.000478356	-1.00033	0.997272	0.999918	Not regulated	24.903	27.107	27.608	27.121	27.302
Atf1	<a href='https://www.ncbi.nlm.nih.gov/gene/?term=11908' target="_blank"> 11908 </a>	activating transcription factor 1	protein_coding	protein_coding	0.125229	1.09068	0.39775	0.999918	Not regulated	40.091	39.123	44.786	35.747	35.245
Atf1-ps	<a href='https://www.ncbi.nlm.nih.gov/gene/?term=100040260' target="_blank"> 100040260 </a>	activating transcription factor 1, pseudogene			-0.0695594	-1.0494	0.872278	0.999918	Not regulated	5.492	5.376	3.858	5.323	4.88
Atf2	<a href='https://www.ncbi.nlm.nih.gov/gene/?term=11909' target="_blank"> 11909 </a>	activating transcription factor 2	protein_coding	protein_coding	0.013706	1.00955	0.922726	0.999918	Not regulated	42.479	44.351	42.288	37.151	41.962
Atf3	<a href='https://www.ncbi.nlm.nih.gov/gene/?term=11910' target="_blank"> 11910 </a>	activating transcription factor 3	protein_coding	protein_coding	0.0127233	1.00886	0.966267	0.999918	Not regulated	6.372	6.295	5.944	6.673	5.499
Atf4	<a href='https://www.ncbi.nlm.nih.gov/gene/?term=11911' target="_blank"> 11911 </a>	activating transcription factor 4	protein_coding	protein_coding	0.119963	1.08671	0.391416	0.999918	Not regulated	180.063	188.517	186.623	181.166	155.876
Atf5	<a href='https://www.ncbi.nlm.nih.gov/gene/?term=107503' target="_blank"> 107503 </a>	activating transcription factor 5	protein_coding	protein_coding	-0.0875188	-1.06254	0.556721	0.999918	Not regulated	142.427	144.608	160.905	178.24	134.03
Atf6	<a href='https://www.ncbi.nlm.nih.gov/gene/?term=226641' target="_blank"> 226641 </a>	activating transcription factor 6	protein_coding	protein_coding	0.0559339	1.03953	0.689014	0.999918	Not regulated	26.154	28.958	25.932	25.487	25.956
Atf6b	<a href='https://www.ncbi.nlm.nih.gov/gene/?term=12915' target="_blank"> 12915 </a>	activating transcription factor 6 beta	protein_coding	protein_coding	0.0329089	1.02307	0.827347	0.999918	Not regulated	35.012	38.108	33.876	35.927	33.141
Atf7	<a href='https://www.ncbi.nlm.nih.gov/gene/?term=223922' target="_blank"> 223922 </a>	activating transcription factor 7	protein_coding	protein_coding	-0.0230585	-1.01611	0.870538	0.999918	Not regulated	37.515	36.017	63.667	39.516	39.956
Atf7ip	<a href='https://www.ncbi.nlm.nih.gov/gene/?term=54343' target="_blank"> 54343 </a>	activating transcription factor 7 interacting protein	protein_coding	protein_coding	-0.0391777	-1.02753	0.783533	0.999918	Not regulated	38.036	32.255	32.515	34.092	36.183
Atg10	<a href='https://www.ncbi.nlm.nih.gov/gene/?term=66795' target="_blank"> 66795 </a>	autophagy related 10	protein_coding	protein_coding	-0.0675688	-1.04795	0.825153	0.999918	Not regulated	7.259	8.505	8.801	8.249	8.9
Atg101	<a href='https://www.ncbi.nlm.nih.gov/gene/?term=68118' target="_blank"> 68118 </a>	autophagy related 101	protein_coding	protein_coding	0.0709559	1.05041	0.777392	0.999918	Not regulated	19.373	22.584	21.078	22.896	17.137
Atg12	<a href='https://www.ncbi.nlm.nih.gov/gene/?term=67526' target="_blank"> 67526 </a>	autophagy related 12	protein_coding	protein_coding	0.00891876	1.0062	0.949843	0.999918	Not regulated	32.015	35.122	32.056	32.849	31.979
Atg13	<a href='https://www.ncbi.nlm.nih.gov/gene/?term=51897' target="_blank"> 51897 </a>	autophagy related 13	protein_coding	protein_coding	0.0333801	1.02341	0.8123	0.999918	Not regulated	43.942	45.916	44.699	43.192	41.781
Atg14	<a href='https://www.ncbi.nlm.nih.gov/gene/?term=100504663' target="_blank"> 100504663 </a>	autophagy related 14	protein_coding	protein_coding	-0.0551258	-1.03895	0.782403	0.999918	Not regulated	11.88	13.164	10.325	12.359	11.837
Atg16l1	<a href='https://www.ncbi.nlm.nih.gov/gene/?term=77040' target="_blank"> 77040 </a>	autophagy related 16-like 1 (S. cerevisiae)	protein_coding	protein_coding	0.0365796	1.02568	0.823226	0.999918	Not regulated	18.024	19.808	22.342	19.882	18.087
Atg16l2	<a href='https://www.ncbi.nlm.nih.gov/gene/?term=73683' target="_blank"> 73683 </a>	autophagy related 16-like 2 (S. cerevisiae)	nonsense_mediated_decay	protein_coding	0.0633837	1.04491	0.835355	0.999918	Not regulated	9.087	7.583	11.594	7.97	8.585
Atg2a	<a href='https://www.ncbi.nlm.nih.gov/gene/?term=329015' target="_blank"> 329015 </a>	autophagy related 2A	protein_coding	protein_coding	-0.00904611	-1.00629	0.950302	0.999918	Not regulated	13.929	14.123	15.51	14.074	13.655
Atg2b	<a href='https://www.ncbi.nlm.nih.gov/gene/?term=76559' target="_blank"> 76559 </a>	autophagy related 2B	protein_coding	protein_coding	-0.0273619	-1.01915	0.85047	0.999918	Not regulated	13.222	13.584	15.065	14.492	13.944
Atg3	<a href='https://www.ncbi.nlm.nih.gov/gene/?term=67841' target="_blank"> 67841 </a>	autophagy related 3	protein_coding	protein_coding	0.116051	1.08376	0.416357	0.999918	Not regulated	45.09	44.429	44.07	41.709	38.674
Atg4a	<a href='https://www.ncbi.nlm.nih.gov/gene/?term=666468' target="_blank"> 666468 </a>	autophagy related 4A, cysteine peptidase	protein_coding	protein_coding	-0.011392	-1.00793	0.956818	0.999918	Not regulated	14.06	16.858	16.849	15.59	15.363
Atg4a-ps	<a href='https://www.ncbi.nlm.nih.gov/gene/?term=102926' target="_blank"> 102926 </a>	autophagy related 4A, pseudogene	processed_pseudogene	processed_pseudogene	0.276798	1.2115	0.403755	0.999918	Not regulated	3.849	4.252	4	2.97	3.571
Atg4b	<a href='https://www.ncbi.nlm.nih.gov/gene/?term=66615' target="_blank"> 66615 </a>	autophagy related 4B, cysteine peptidase	protein_coding	protein_coding	0.0481095	1.03391	0.740307	0.999918	Not regulated	38.009	37.611	36.54	41.176	41.988
Atg4c	<a href='https://www.ncbi.nlm.nih.gov/gene/?term=242557' target="_blank"> 242557 </a>	autophagy related 4C, cysteine peptidase	protein_coding	protein_coding	-0.0962499	-1.06899	0.618505	0.999918	Not regulated	14.753	14.668	14.921	17.095	13.664
Atg4d	<a href='https://www.ncbi.nlm.nih.gov/gene/?term=235040' target="_blank"> 235040 </a>	autophagy related 4D, cysteine peptidase	protein_coding	protein_coding	0.0430292	1.03027	0.84544	0.999918	Not regulated	17.906	17.529	14.836	16.336	13.499
Atg5	<a href='https://www.ncbi.nlm.nih.gov/gene/?term=11793' target="_blank"> 11793 </a>	autophagy related 5	protein_coding	protein_coding	-0.0890908	-1.0637	0.628205	0.999918	Not regulated	20.827	19.48	20.191	21.901	19.919
Atg7	<a href='https://www.ncbi.nlm.nih.gov/gene/?term=74244' target="_blank"> 74244 </a>	autophagy related 7	protein_coding	protein_coding	0.162089	1.11891	0.415237	0.999918	Not regulated	13.088	12.471	13.421	10.419	11.002
Atg9a	<a href='https://www.ncbi.nlm.nih.gov/gene/?term=245860' target="_blank"> 245860 </a>	autophagy related 9A	protein_coding	protein_coding	-0.0103214	-1.00718	0.942937	0.999918	Not regulated	23.316	25.385	25.816	25.944	24.613
Atic	<a href='https://www.ncbi.nlm.nih.gov/gene/?term=108147' target="_blank"> 108147 </a>	5-aminoimidazole-4-carboxamide ribonucleotide formyltransferase/IMP cyclohydrolase	protein_coding	protein_coding	-0.0204966	-1.01431	0.890983	0.999918	Not regulated	28.92	27.926	26.92	30.31	27.388
Atl1	<a href='https://www.ncbi.nlm.nih.gov/gene/?term=73991' target="_blank"> 73991 </a>	atlastin GTPase 1	protein_coding	protein_coding	-0.0547479	-1.03868	0.852843	0.999918	Not regulated	3.968	4.03	5.622	6.107	5.071
Atl2	<a href='https://www.ncbi.nlm.nih.gov/gene/?term=56298' target="_blank"> 56298 </a>	atlastin GTPase 2	protein_coding	protein_coding	-0.0144101	-1.01004	0.927195	0.999918	Not regulated	31.659	34.917	30.266	29.44	33.467
Atl3	<a href='https://www.ncbi.nlm.nih.gov/gene/?term=109168' target="_blank"> 109168 </a>	atlastin GTPase 3	protein_coding	protein_coding	-0.0595732	-1.04216	0.688474	0.999918	Not regulated	56.613	58.257	59.417	56.154	62.159
Atm	<a href='https://www.ncbi.nlm.nih.gov/gene/?term=11920' target="_blank"> 11920 </a>	ataxia telangiectasia mutated	protein_coding	protein_coding	-0.0784525	-1.05588	0.668711	0.999918	Not regulated	5.594	4.806	6.477	5.127	5.895
Atmin	<a href='https://www.ncbi.nlm.nih.gov/gene/?term=234776' target="_blank"> 234776 </a>	ATM interactor	protein_coding	protein_coding	0.0542607	1.03833	0.720562	0.999918	Not regulated	17.419	19.807	17.995	18.833	16.261
Atn1	<a href='https://www.ncbi.nlm.nih.gov/gene/?term=13498' target="_blank"> 13498 </a>	atrophin 1	nonsense_mediated_decay	protein_coding	0.0899332	1.06432	0.556923	0.999918	Not regulated	68.329	62.714	83.631	69.78	64.125
Atoh8	<a href='https://www.ncbi.nlm.nih.gov/gene/?term=71093' target="_blank"> 71093 </a>	atonal bHLH transcription factor 8	protein_coding	protein_coding	-0.815237	-1.75959	0.00180437	0.16683	Not regulated	9.156	6.497	8.815	14.131	14.07
Atox1	<a href='https://www.ncbi.nlm.nih.gov/gene/?term=11927' target="_blank"> 11927 </a>	antioxidant 1 copper chaperone	protein_coding	protein_coding	-0.0188972	-1.01318	0.916635	0.999918	Not regulated	132.959	122.773	128.531	137.628	116.375
Atp10a	<a href='https://www.ncbi.nlm.nih.gov/gene/?term=11982' target="_blank"> 11982 </a>	ATPase, class V, type 10A	protein_coding	protein_coding	0.0489736	1.03453	0.782115	0.999918	Not regulated	13.317	11.054	10.44	11.331	10.865
Atp10d	<a href='https://www.ncbi.nlm.nih.gov/gene/?term=231287' target="_blank"> 231287 </a>	ATPase, class V, type 10D	processed_transcript	processed_transcript	-0.482515	-1.39718	0.115728	0.999918	Not regulated	5.756	5.003	11.807	8.835	9.93
Atp11a	<a href='https://www.ncbi.nlm.nih.gov/gene/?term=50770' target="_blank"> 50770 </a>	ATPase, class VI, type 11A	protein_coding	protein_coding	0.00702568	1.00488	0.964634	0.999918	Not regulated	175.525	174.59	172.51	172.5	163.857
Atp11b	<a href='https://www.ncbi.nlm.nih.gov/gene/?term=76295' target="_blank"> 76295 </a>	ATPase, class VI, type 11B	protein_coding	protein_coding	0.0399983	1.02811	0.786572	0.999918	Not regulated	22.431	23.44	24.065	21.858	22.666
Atp11c	<a href='https://www.ncbi.nlm.nih.gov/gene/?term=320940' target="_blank"> 320940 </a>	ATPase, class VI, type 11C	protein_coding	protein_coding	0.0171382	1.01195	0.925868	0.999918	Not regulated	12.365	17.246	15.64	12.462	15.962
Atp12a	<a href='https://www.ncbi.nlm.nih.gov/gene/?term=192113' target="_blank"> 192113 </a>	ATPase, H+/K+ transporting, nongastric, alpha polypeptide	protein_coding	protein_coding	0.155628	1.11391	0.869737	0.999918	Not regulated	0.837	0.148	0.559	0.199	0.633
Atp13a1	<a href='https://www.ncbi.nlm.nih.gov/gene/?term=170759' target="_blank"> 170759 </a>	ATPase type 13A1	protein_coding	protein_coding	0.100774	1.07235	0.496418	0.999918	Not regulated	32.337	29.808	36.362	31.184	30.301
Atp13a2	<a href='https://www.ncbi.nlm.nih.gov/gene/?term=74772' target="_blank"> 74772 </a>	ATPase type 13A2	protein_coding	protein_coding	-0.10101	-1.07252	0.488917	0.999918	Not regulated	22.61	21.809	23.407	25.025	25.2
Atp13a3	<a href='https://www.ncbi.nlm.nih.gov/gene/?term=224088' target="_blank"> 224088 </a>	ATPase type 13A3	protein_coding	protein_coding	0.120341	1.08699	0.394336	0.999918	Not regulated	43.819	55.533	61.766	40.043	50.962
Atp13a4	<a href='https://www.ncbi.nlm.nih.gov/gene/?term=224079' target="_blank"> 224079 </a>	ATPase type 13A4	nonsense_mediated_decay	protein_coding	0.24119	1.18197	0.454094	0.999918	Not regulated	2.771	2.752	3.791	2.635	2.582
Atp13a5	<a href='https://www.ncbi.nlm.nih.gov/gene/?term=268878' target="_blank"> 268878 </a>	ATPase type 13A5	protein_coding	protein_coding	0.13993	1.10185	0.733685	0.999918	Not regulated	1.134	1.42	1.086	0.708	1.473
Atp1a1	<a href='https://www.ncbi.nlm.nih.gov/gene/?term=11928' target="_blank"> 11928 </a>	ATPase, Na+/K+ transporting, alpha 1 polypeptide	protein_coding	protein_coding	0.209571	1.15634	0.244702	0.999918	Not regulated	753.39	811.295	721.322	666.041	637.765
Atp1a2	<a href='https://www.ncbi.nlm.nih.gov/gene/?term=98660' target="_blank"> 98660 </a>	ATPase, Na+/K+ transporting, alpha 2 polypeptide	protein_coding	protein_coding	0.189047	1.14001	0.46965	0.999918	Not regulated	58.596	39.316	47.465	27.767	56.128
Atp1a3	<a href='https://www.ncbi.nlm.nih.gov/gene/?term=232975' target="_blank"> 232975 </a>	ATPase, Na+/K+ transporting, alpha 3 polypeptide	protein_coding	protein_coding	0.0243388	1.01701	0.903321	0.999918	Not regulated	62.305	55.308	81.552	78.677	48.093
Atp1a4	<a href='https://www.ncbi.nlm.nih.gov/gene/?term=27222' target="_blank"> 27222 </a>	ATPase, Na+/K+ transporting, alpha 4 polypeptide	protein_coding	protein_coding	0.850621	1.80328	0.359683	0.999918	Not regulated	0.204	0.213	0.554	0.042	0.304
Atp1b1	<a href='https://www.ncbi.nlm.nih.gov/gene/?term=11931' target="_blank"> 11931 </a>	ATPase, Na+/K+ transporting, beta 1 polypeptide	protein_coding	protein_coding	0.0355518	1.02495	0.821198	0.999918	Not regulated	300.379	356.933	376.513	332.889	324.081
Atp1b2	<a href='https://www.ncbi.nlm.nih.gov/gene/?term=11932' target="_blank"> 11932 </a>	ATPase, Na+/K+ transporting, beta 2 polypeptide	protein_coding	protein_coding	0.111048	1.08001	0.498913	0.999918	Not regulated	218.855	269.033	290.102	232.127	245.83
Atp1b3	<a href='https://www.ncbi.nlm.nih.gov/gene/?term=11933' target="_blank"> 11933 </a>	ATPase, Na+/K+ transporting, beta 3 polypeptide	protein_coding	protein_coding	0.151595	1.1108	0.307827	0.999918	Not regulated	252.097	237.302	241.274	210.805	220.367
Atp23	<a href='https://www.ncbi.nlm.nih.gov/gene/?term=68876' target="_blank"> 68876 </a>	ATP23 metallopeptidase and ATP synthase assembly factor homolog			-0.090168	-1.06449	0.802021	0.999918	Not regulated	5.949	5.091	5.046	6.761	4.566
Atp2a1	<a href='https://www.ncbi.nlm.nih.gov/gene/?term=11937' target="_blank"> 11937 </a>	ATPase, Ca++ transporting, cardiac muscle, fast twitch 1	protein_coding	protein_coding	0.252443	1.19122	0.597249	0.999918	Not regulated	202.906	423.968	173.009	80.807	358.12
Atp2a2	<a href='https://www.ncbi.nlm.nih.gov/gene/?term=11938' target="_blank"> 11938 </a>	ATPase, Ca++ transporting, cardiac muscle, slow twitch 2	protein_coding	protein_coding	0.0479998	1.03383	0.760317	0.999918	Not regulated	182.693	160.705	185.483	177.863	156.946
Atp2a3	<a href='https://www.ncbi.nlm.nih.gov/gene/?term=53313' target="_blank"> 53313 </a>	ATPase, Ca++ transporting, ubiquitous	protein_coding	protein_coding	0.0487373	1.03436	0.800138	0.999918	Not regulated	11.099	15.272	16.394	15.57	12.371
Atp2b1	<a href='https://www.ncbi.nlm.nih.gov/gene/?term=67972' target="_blank"> 67972 </a>	ATPase, Ca++ transporting, plasma membrane 1	protein_coding	protein_coding	0.0459334	1.03235	0.730701	0.999918	Not regulated	41.903	41.762	41.834	41.135	39.17
Atp2b2	<a href='https://www.ncbi.nlm.nih.gov/gene/?term=11941' target="_blank"> 11941 </a>	ATPase, Ca++ transporting, plasma membrane 2	protein_coding	protein_coding	-0.0311007	-1.02179	0.851996	0.999918	Not regulated	35.475	46.011	36.758	44.547	34.078
Atp2b3	<a href='https://www.ncbi.nlm.nih.gov/gene/?term=320707' target="_blank"> 320707 </a>	ATPase, Ca++ transporting, plasma membrane 3	protein_coding	protein_coding	-0.413787	-1.33218	0.220355	0.999918	Not regulated	1.632	1.461	2.416	2.148	2.693
Atp2b4	<a href='https://www.ncbi.nlm.nih.gov/gene/?term=381290' target="_blank"> 381290 </a>	ATPase, Ca++ transporting, plasma membrane 4	protein_coding	protein_coding	0.0608489	1.04308	0.693159	0.999918	Not regulated	39.002	44.462	52.893	42.022	44.518
Atp2c1	<a href='https://www.ncbi.nlm.nih.gov/gene/?term=235574' target="_blank"> 235574 </a>	ATPase, Ca++-sequestering	nonsense_mediated_decay	protein_coding	-0.0925519	-1.06625	0.491413	0.999918	Not regulated	56.326	59.142	64.511	65.75	58.631
Atp5a1	<a href='https://www.ncbi.nlm.nih.gov/gene/?term=11946' target="_blank"> 11946 </a>	ATP synthase, H+ transporting, mitochondrial F1 complex, alpha subunit 1	protein_coding	protein_coding	0.11127	1.08018	0.48999	0.999918	Not regulated	480.674	483.561	506.311	422.014	465.868
Atp5b	<a href='https://www.ncbi.nlm.nih.gov/gene/?term=11947' target="_blank"> 11947 </a>	ATP synthase, H+ transporting mitochondrial F1 complex, beta subunit	protein_coding	protein_coding	0.0899827	1.06436	0.576839	0.999918	Not regulated	901.963	928.136	919.614	835.463	850.39
Atp5c1	<a href='https://www.ncbi.nlm.nih.gov/gene/?term=11949' target="_blank"> 11949 </a>	ATP synthase, H+ transporting, mitochondrial F1 complex, gamma polypeptide 1	protein_coding	protein_coding	0.0850903	1.06075	0.545441	0.999918	Not regulated	220.8	232.672	215.99	194.593	221.357
Atp5d	<a href='https://www.ncbi.nlm.nih.gov/gene/?term=66043' target="_blank"> 66043 </a>	ATP synthase, H+ transporting, mitochondrial F1 complex, delta subunit	processed_transcript	protein_coding	0.0764992	1.05446	0.573547	0.999918	Not regulated	258.197	266.501	250.838	248.284	233.69
Atp5e	<a href='https://www.ncbi.nlm.nih.gov/gene/?term=67126' target="_blank"> 67126 </a>	ATP synthase, H+ transporting, mitochondrial F1 complex, epsilon subunit	protein_coding	protein_coding	-0.0387278	-1.02721	0.797375	0.999918	Not regulated	290.77	289.707	247.264	288.063	269.989
Atp5g1	<a href='https://www.ncbi.nlm.nih.gov/gene/?term=11951' target="_blank"> 11951 </a>	ATP synthase, H+ transporting, mitochondrial F0 complex, subunit C1 (subunit 9)	protein_coding	protein_coding	0.0761958	1.05423	0.590063	0.999918	Not regulated	172.747	176.374	183.167	162.796	162.873
Atp5g2	<a href='https://www.ncbi.nlm.nih.gov/gene/?term=67942' target="_blank"> 67942 </a>	ATP synthase, H+ transporting, mitochondrial F0 complex, subunit C2 (subunit 9)	protein_coding	protein_coding	-0.0511442	-1.03609	0.838672	0.999918	Not regulated	35.03	45.714	46.284	36.3	41.235
Atp5g3	<a href='https://www.ncbi.nlm.nih.gov/gene/?term=228033' target="_blank"> 228033 </a>	ATP synthase, H+ transporting, mitochondrial F0 complex, subunit C3 (subunit 9)	protein_coding	protein_coding	0.0946241	1.06779	0.479422	0.999918	Not regulated	350.423	363.621	362.012	332.635	328.267
Atp5h	<a href='https://www.ncbi.nlm.nih.gov/gene/?term=71679' target="_blank"> 71679 </a>	ATP synthase, H+ transporting, mitochondrial F0 complex, subunit D	processed_transcript	protein_coding	0.027777	1.01944	0.835032	0.999918	Not regulated	436.163	461.451	447.584	420.443	448.701
Atp5j	<a href='https://www.ncbi.nlm.nih.gov/gene/?term=11957' target="_blank"> 11957 </a>	ATP synthase, H+ transporting, mitochondrial F0 complex, subunit F	protein_coding	protein_coding	-0.0219204	-1.01531	0.874187	0.999918	Not regulated	299.792	329.665	312.335	313.964	301.341
Atp5j2	<a href='https://www.ncbi.nlm.nih.gov/gene/?term=57423' target="_blank"> 57423 </a>	ATP synthase, H+ transporting, mitochondrial F0 complex, subunit F2	protein_coding	protein_coding	0.0116046	1.00808	0.939556	0.999918	Not regulated	230.165	240.463	204.599	225.84	219.416
Atp5k	<a href='https://www.ncbi.nlm.nih.gov/gene/?term=11958' target="_blank"> 11958 </a>	ATP synthase, H+ transporting, mitochondrial F1F0 complex, subunit E	protein_coding	protein_coding	0.043622	1.0307	0.765741	0.999918	Not regulated	341.973	379.053	382.741	363.208	336.232
Atp5l	<a href='https://www.ncbi.nlm.nih.gov/gene/?term=27425' target="_blank"> 27425 </a>	ATP synthase, H+ transporting, mitochondrial F0 complex, subunit G	protein_coding	protein_coding	0.0687682	1.04882	0.684725	0.999918	Not regulated	147.42	158.594	116.536	129.176	139.085
Atp5md	<a href='https://www.ncbi.nlm.nih.gov/gene/?term=66477' target="_blank"> 66477 </a>	ATP synthase membrane subunit DAPIT			-0.0222906	-1.01557	0.885329	0.999918	Not regulated	363.797	364.412	299.055	336.541	341.858
Atp5mpl	<a href='https://www.ncbi.nlm.nih.gov/gene/?term=70257' target="_blank"> 70257 </a>	ATP synthase membrane subunit 6.8PL			0.149841	1.10945	0.316994	0.999918	Not regulated	479.764	510.638	472.651	408.89	446.82
Atp5o	<a href='https://www.ncbi.nlm.nih.gov/gene/?term=28080' target="_blank"> 28080 </a>	ATP synthase, H+ transporting, mitochondrial F1 complex, O subunit	protein_coding	protein_coding	0.0535549	1.03782	0.702957	0.999918	Not regulated	172.753	185.213	176.961	165.392	174.655
Atp5pb	<a href='https://www.ncbi.nlm.nih.gov/gene/?term=11950' target="_blank"> 11950 </a>	ATP synthase peripheral stalk-membrane subunit b			0.101469	1.07287	0.488223	0.999918	Not regulated	218.865	248.105	216.484	205.224	215.128
Atp5pb-ps	<a href='https://www.ncbi.nlm.nih.gov/gene/?term=667832' target="_blank"> 667832 </a>	ATP synthase peripheral stalk-membrane subunit b, pseudogene			0.048103	1.0339	0.905896	0.999918	Not regulated	8.811	10.354	6.691	6.371	10.005
Atp6ap1	<a href='https://www.ncbi.nlm.nih.gov/gene/?term=54411' target="_blank"> 54411 </a>	ATPase, H+ transporting, lysosomal accessory protein 1	protein_coding	protein_coding	0.0139341	1.00971	0.923887	0.999918	Not regulated	278.313	294.08	288.708	294.23	284.752
Atp6ap2	<a href='https://www.ncbi.nlm.nih.gov/gene/?term=70495' target="_blank"> 70495 </a>	ATPase, H+ transporting, lysosomal accessory protein 2	retained_intron	protein_coding	-0.0366569	-1.02573	0.794175	0.999918	Not regulated	144.042	155.438	145.183	145.686	148.857
Atp6v0a1	<a href='https://www.ncbi.nlm.nih.gov/gene/?term=11975' target="_blank"> 11975 </a>	ATPase, H+ transporting, lysosomal V0 subunit A1	protein_coding	protein_coding	0.152439	1.11145	0.304895	0.999918	Not regulated	188.378	194.72	193.01	161.935	171.379
Atp6v0a2	<a href='https://www.ncbi.nlm.nih.gov/gene/?term=21871' target="_blank"> 21871 </a>	ATPase, H+ transporting, lysosomal V0 subunit A2	protein_coding	protein_coding	0.0752321	1.05353	0.577494	0.999918	Not regulated	51.584	47.052	48.788	46.844	43.805
Atp6v0a4	<a href='https://www.ncbi.nlm.nih.gov/gene/?term=140494' target="_blank"> 140494 </a>	ATPase, H+ transporting, lysosomal V0 subunit A4	protein_coding	protein_coding	0.299487	1.23071	0.573529	0.999918	Not regulated	1.463	1.298	0.648	1.689	0.862
Atp6v0b	<a href='https://www.ncbi.nlm.nih.gov/gene/?term=114143' target="_blank"> 114143 </a>	ATPase, H+ transporting, lysosomal V0 subunit B	protein_coding	protein_coding	0.0756986	1.05387	0.626968	0.999918	Not regulated	308.846	335.766	261.741	312.21	259.07
Atp6v0c	<a href='https://www.ncbi.nlm.nih.gov/gene/?term=11984' target="_blank"> 11984 </a>	ATPase, H+ transporting, lysosomal V0 subunit C	processed_transcript	protein_coding	0.0365432	1.02565	0.822189	0.999918	Not regulated	610.631	631.731	730.23	703.414	563.234
Atp6v0c-ps2	<a href='https://www.ncbi.nlm.nih.gov/gene/?term=100039636' target="_blank"> 100039636 </a>	ATPase, H+ transporting, lysosomal V0 subunit C, pseudogene 2			0.405096	1.32418	0.517332	0.999918	Not regulated	245.988	254.283	42.741	45.257	222.311
Atp6v0d1	<a href='https://www.ncbi.nlm.nih.gov/gene/?term=11972' target="_blank"> 11972 </a>	ATPase, H+ transporting, lysosomal V0 subunit D1	protein_coding	protein_coding	0.0392936	1.02761	0.766484	0.999918	Not regulated	125.788	129.116	129.664	125.632	121.078
Atp6v0d2	<a href='https://www.ncbi.nlm.nih.gov/gene/?term=242341' target="_blank"> 242341 </a>	ATPase, H+ transporting, lysosomal V0 subunit D2	protein_coding	protein_coding	-1.09971	-2.14311	0.0986946	0.999918	Not regulated	6.604	2.441	0.951	2.546	11.449
Atp6v0e	<a href='https://www.ncbi.nlm.nih.gov/gene/?term=11974' target="_blank"> 11974 </a>	ATPase, H+ transporting, lysosomal V0 subunit E	protein_coding	protein_coding	0.0389715	1.02738	0.780371	0.999918	Not regulated	171.326	174.982	162.932	165.139	158.973
Atp6v0e2	<a href='https://www.ncbi.nlm.nih.gov/gene/?term=76252' target="_blank"> 76252 </a>	ATPase, H+ transporting, lysosomal V0 subunit E2	protein_coding	protein_coding	0.366829	1.28952	0.0756212	0.999918	Not regulated	55.482	85.762	98.515	54.85	66.681
Atp6v1a	<a href='https://www.ncbi.nlm.nih.gov/gene/?term=11964' target="_blank"> 11964 </a>	ATPase, H+ transporting, lysosomal V1 subunit A	protein_coding	protein_coding	0.0372755	1.02617	0.803073	0.999918	Not regulated	113.536	119.466	113.817	108.061	118.773
Atp6v1b2	<a href='https://www.ncbi.nlm.nih.gov/gene/?term=11966' target="_blank"> 11966 </a>	ATPase, H+ transporting, lysosomal V1 subunit B2	protein_coding	protein_coding	0.0959006	1.06873	0.510742	0.999918	Not regulated	155.104	143.42	151.258	146.095	131.88
Atp6v1c1	<a href='https://www.ncbi.nlm.nih.gov/gene/?term=66335' target="_blank"> 66335 </a>	ATPase, H+ transporting, lysosomal V1 subunit C1	protein_coding	protein_coding	0.106248	1.07643	0.454305	0.999918	Not regulated	63.073	69.047	61.866	63.591	60.305
Atp6v1d	<a href='https://www.ncbi.nlm.nih.gov/gene/?term=73834' target="_blank"> 73834 </a>	ATPase, H+ transporting, lysosomal V1 subunit D	protein_coding	protein_coding	0.0679798	1.04825	0.632806	0.999918	Not regulated	110.07	120.314	106.983	108.089	98.094
Atp6v1e1	<a href='https://www.ncbi.nlm.nih.gov/gene/?term=11973' target="_blank"> 11973 </a>	ATPase, H+ transporting, lysosomal V1 subunit E1	protein_coding	protein_coding	0.139526	1.10154	0.329338	0.999918	Not regulated	250.158	276.099	244.465	235.823	225.088
Atp6v1f	<a href='https://www.ncbi.nlm.nih.gov/gene/?term=66144' target="_blank"> 66144 </a>	ATPase, H+ transporting, lysosomal V1 subunit F	protein_coding	protein_coding	0.00954722	1.00664	0.950131	0.999918	Not regulated	174.518	176.462	155.798	174.747	156.09
Atp6v1g1	<a href='https://www.ncbi.nlm.nih.gov/gene/?term=66290' target="_blank"> 66290 </a>	ATPase, H+ transporting, lysosomal V1 subunit G1	protein_coding	protein_coding	0.0577728	1.04086	0.689396	0.999918	Not regulated	254.229	263.119	226.658	232.182	234.268
Atp6v1g2	<a href='https://www.ncbi.nlm.nih.gov/gene/?term=66237' target="_blank"> 66237 </a>	ATPase, H+ transporting, lysosomal V1 subunit G2	retained_intron	protein_coding	-0.360753	-1.2841	0.169659	0.999918	Not regulated	20.594	14.769	24.03	28.574	22.18
Atp6v1h	<a href='https://www.ncbi.nlm.nih.gov/gene/?term=108664' target="_blank"> 108664 </a>	ATPase, H+ transporting, lysosomal V1 subunit H	protein_coding	protein_coding	0.286386	1.21958	0.0447553	0.994425	Not regulated	75.278	82.387	76.834	62.868	63.368
Atp7a	<a href='https://www.ncbi.nlm.nih.gov/gene/?term=11977' target="_blank"> 11977 </a>	ATPase, Cu++ transporting, alpha polypeptide	protein_coding	protein_coding	-0.0306781	-1.02149	0.841171	0.999918	Not regulated	26.121	29.149	29.817	25.735	31.343
Atp7b	<a href='https://www.ncbi.nlm.nih.gov/gene/?term=11979' target="_blank"> 11979 </a>	ATPase, Cu++ transporting, beta polypeptide	protein_coding	protein_coding	-0.434221	-1.35118	0.215108	0.999918	Not regulated	0.964	0.814	1.146	1.611	0.994
Atp8a1	<a href='https://www.ncbi.nlm.nih.gov/gene/?term=11980' target="_blank"> 11980 </a>	ATPase, aminophospholipid transporter (APLT), class I, type 8A, member 1	protein_coding	protein_coding	0.0682196	1.04842	0.687201	0.999918	Not regulated	11.771	14.809	17.283	12.721	16.299
Atp8a2	<a href='https://www.ncbi.nlm.nih.gov/gene/?term=50769' target="_blank"> 50769 </a>	ATPase, aminophospholipid transporter-like, class I, type 8A, member 2	protein_coding	protein_coding	0.0597742	1.0423	0.854279	0.999918	Not regulated	0.618	1.071	0.912	1.283	0.783
Atp8b1	<a href='https://www.ncbi.nlm.nih.gov/gene/?term=54670' target="_blank"> 54670 </a>	ATPase, class I, type 8B, member 1	protein_coding	protein_coding	0.366036	1.28881	0.121861	0.999918	Not regulated	8.123	9.016	15.63	8.83	7.742
Atp8b2	<a href='https://www.ncbi.nlm.nih.gov/gene/?term=54667' target="_blank"> 54667 </a>	ATPase, class I, type 8B, member 2	protein_coding	protein_coding	0.0947616	1.06789	0.669953	0.999918	Not regulated	25.971	22.421	43.4	29.492	31.128
Atp8b3	<a href='https://www.ncbi.nlm.nih.gov/gene/?term=67331' target="_blank"> 67331 </a>	ATPase, class I, type 8B, member 3	protein_coding	protein_coding	0.111742	1.08053	0.816761	0.999918	Not regulated	0.628	0.726	0.846	0.588	0.612
Atp8b4	<a href='https://www.ncbi.nlm.nih.gov/gene/?term=241633' target="_blank"> 241633 </a>	ATPase, class I, type 8B, member 4	protein_coding	protein_coding	-0.457656	-1.37331	0.176411	0.999918	Not regulated	1.047	1.383	1.515	1.487	2.038
Atp8b5	<a href='https://www.ncbi.nlm.nih.gov/gene/?term=320571' target="_blank"> 320571 </a>	ATPase, class I, type 8B, member 5	retained_intron	protein_coding	-0.546672	-1.46071	0.379942	0.999918	Not regulated	0.185	0.398	0.416	0.456	0.607
Atp9a	<a href='https://www.ncbi.nlm.nih.gov/gene/?term=11981' target="_blank"> 11981 </a>	ATPase, class II, type 9A	protein_coding	protein_coding	0.0338247	1.02372	0.808949	0.999918	Not regulated	68.733	71.867	70.264	75.512	62.296
Atp9b	<a href='https://www.ncbi.nlm.nih.gov/gene/?term=50771' target="_blank"> 50771 </a>	ATPase, class II, type 9B	protein_coding	protein_coding	-0.00828751	-1.00576	0.952738	0.999918	Not regulated	31.336	40.065	42.711	35.869	36.327
Atpaf1	<a href='https://www.ncbi.nlm.nih.gov/gene/?term=230649' target="_blank"> 230649 </a>	ATP synthase mitochondrial F1 complex assembly factor 1	protein_coding	protein_coding	-0.14766	-1.10777	0.542817	0.999918	Not regulated	10.732	12.001	12.596	13.736	12.862
Atpaf2	<a href='https://www.ncbi.nlm.nih.gov/gene/?term=246782' target="_blank"> 246782 </a>	ATP synthase mitochondrial F1 complex assembly factor 2	protein_coding	protein_coding	-0.00738183	-1.00513	0.974743	0.999918	Not regulated	18.066	16.43	16.072	17.692	17.692
Atpif1	<a href='https://www.ncbi.nlm.nih.gov/gene/?term=11983' target="_blank"> 11983 </a>	ATPase inhibitory factor 1	protein_coding	protein_coding	-0.0383417	-1.02693	0.819673	0.999918	Not regulated	128.447	125.988	131.742	127.39	128.896
Atpsckmt	<a href='https://www.ncbi.nlm.nih.gov/gene/?term=68073' target="_blank"> 68073 </a>	ATP synthase C subunit lysine N-methyltransferase			-0.145891	-1.10641	0.502523	0.999918	Not regulated	15.27	13.02	12.9	15.273	13.432
Atr	<a href='https://www.ncbi.nlm.nih.gov/gene/?term=245000' target="_blank"> 245000 </a>	ataxia telangiectasia and Rad3 related	retained_intron	protein_coding	-0.167904	-1.12343	0.296808	0.999918	Not regulated	8.079	9.886	9.581	10.704	9.02
Atraid	<a href='https://www.ncbi.nlm.nih.gov/gene/?term=381629' target="_blank"> 381629 </a>	all-trans retinoic acid induced differentiation factor	protein_coding	protein_coding	-0.00740933	-1.00515	0.959548	0.999918	Not regulated	113.559	123.63	127.786	123.844	122.075
Atrip	<a href='https://www.ncbi.nlm.nih.gov/gene/?term=235610' target="_blank"> 235610 </a>	ATR interacting protein	nonsense_mediated_decay	protein_coding	0.010097	1.00702	0.958931	0.999918	Not regulated	13.855	12.327	15.142	12.321	13.713
Atrn	<a href='https://www.ncbi.nlm.nih.gov/gene/?term=11990' target="_blank"> 11990 </a>	attractin	protein_coding	protein_coding	-0.0164059	-1.01144	0.905618	0.999918	Not regulated	26.36	27.729	29.845	26.762	29.022
Atrnl1	<a href='https://www.ncbi.nlm.nih.gov/gene/?term=226255' target="_blank"> 226255 </a>	attractin like 1	protein_coding	protein_coding	0.0865223	1.06181	0.569376	0.999918	Not regulated	108.13	102.278	105.034	98.179	96.815
Atrx	<a href='https://www.ncbi.nlm.nih.gov/gene/?term=22589' target="_blank"> 22589 </a>	ATRX, chromatin remodeler	protein_coding	protein_coding	-0.0718689	-1.05108	0.620278	0.999918	Not regulated	53.478	54.823	62.178	56.742	62.582
Atxn1	<a href='https://www.ncbi.nlm.nih.gov/gene/?term=20238' target="_blank"> 20238 </a>	ataxin 1	protein_coding	protein_coding	-0.173302	-1.12764	0.300807	0.999918	Not regulated	5.904	6.316	5.772	6.157	7.02
Atxn10	<a href='https://www.ncbi.nlm.nih.gov/gene/?term=54138' target="_blank"> 54138 </a>	ataxin 10	protein_coding	protein_coding	-0.0515755	-1.0364	0.705155	0.999918	Not regulated	86.197	86.957	88.552	89.438	89.292
Atxn1l	<a href='https://www.ncbi.nlm.nih.gov/gene/?term=52335' target="_blank"> 52335 </a>	ataxin 1-like	protein_coding	protein_coding	0.0188563	1.01316	0.892968	0.999918	Not regulated	20.812	21.311	23.792	20.953	21.854
Atxn2	<a href='https://www.ncbi.nlm.nih.gov/gene/?term=20239' target="_blank"> 20239 </a>	ataxin 2	processed_transcript	protein_coding	0.0722866	1.05138	0.609028	0.999918	Not regulated	69.507	64.784	72.221	70.66	57.234
Atxn2l	<a href='https://www.ncbi.nlm.nih.gov/gene/?term=233871' target="_blank"> 233871 </a>	ataxin 2-like	protein_coding	protein_coding	0.0580111	1.04103	0.682553	0.999918	Not regulated	67.981	64.217	77.127	69.663	62.174
Atxn3	<a href='https://www.ncbi.nlm.nih.gov/gene/?term=110616' target="_blank"> 110616 </a>	ataxin 3	protein_coding	protein_coding	0.0810077	1.05776	0.613717	0.999918	Not regulated	13.521	13.96	13.586	12.83	11.914
Atxn7	<a href='https://www.ncbi.nlm.nih.gov/gene/?term=246103' target="_blank"> 246103 </a>	ataxin 7	protein_coding	protein_coding	0.187323	1.13865	0.234641	0.999918	Not regulated	17.129	14.724	20.106	14.783	14.082
Atxn7l1	<a href='https://www.ncbi.nlm.nih.gov/gene/?term=380753' target="_blank"> 380753 </a>	ataxin 7-like 1	protein_coding	protein_coding	0.0230073	1.01608	0.905465	0.999918	Not regulated	24.778	24.364	20.508	22.686	23.172
Atxn7l2	<a href='https://www.ncbi.nlm.nih.gov/gene/?term=72522' target="_blank"> 72522 </a>	ataxin 7-like 2	protein_coding	protein_coding	0.0461035	1.03247	0.880212	0.999918	Not regulated	5.329	4.62	5.772	5.395	4.618
Atxn7l3	<a href='https://www.ncbi.nlm.nih.gov/gene/?term=217218' target="_blank"> 217218 </a>	ataxin 7-like 3	retained_intron	protein_coding	0.141317	1.10291	0.353176	0.999918	Not regulated	28.497	26.533	31.028	27.945	23.577
Atxn7l3b	<a href='https://www.ncbi.nlm.nih.gov/gene/?term=382423' target="_blank"> 382423 </a>	ataxin 7-like 3B	protein_coding	protein_coding	-0.0399532	-1.02808	0.779982	0.999918	Not regulated	100.376	100.459	97.777	106.213	95.844
AU020206	<a href='https://www.ncbi.nlm.nih.gov/gene/?term=108167440' target="_blank"> 108167440 </a>	expressed sequence AU020206	lincRNA	lincRNA	0.398653	1.31828	0.0523354	0.999918	Not regulated	18.807	22.146	27.177	21.936	13.341
AU021092	<a href='https://www.ncbi.nlm.nih.gov/gene/?term=239691' target="_blank"> 239691 </a>	expressed sequence AU021092	protein_coding	protein_coding	0.138901	1.10107	0.692628	0.999918	Not regulated	5.108	5.502	8.815	6.098	5.443
AU022252	<a href='https://www.ncbi.nlm.nih.gov/gene/?term=230696' target="_blank"> 230696 </a>	expressed sequence AU022252	processed_transcript	protein_coding	-0.364942	-1.28783	0.0435279	0.986277	Not regulated	5.35	7.036	7.095	7.589	9.749
AU040320	<a href='https://www.ncbi.nlm.nih.gov/gene/?term=100317' target="_blank"> 100317 </a>	expressed sequence AU040320	protein_coding	protein_coding	0.0125881	1.00876	0.928102	0.999918	Not regulated	27.185	33.608	31.099	29.496	30.65
AU041133	<a href='https://www.ncbi.nlm.nih.gov/gene/?term=216177' target="_blank"> 216177 </a>	expressed sequence AU041133	protein_coding	protein_coding	0.206718	1.15406	0.581255	0.999918	Not regulated	2.488	2.276	3.71	1.978	2.688
Auh	<a href='https://www.ncbi.nlm.nih.gov/gene/?term=11992' target="_blank"> 11992 </a>	AU RNA binding protein/enoyl-coenzyme A hydratase	protein_coding	protein_coding	0.0140344	1.00978	0.932423	0.999918	Not regulated	46.028	43.817	41.065	40.638	41.063
Aup1	<a href='https://www.ncbi.nlm.nih.gov/gene/?term=11993' target="_blank"> 11993 </a>	ancient ubiquitous protein 1	protein_coding	protein_coding	0.0723567	1.05143	0.621663	0.999918	Not regulated	117.343	116.748	128.505	110.267	103.405
Aurkaip1	<a href='https://www.ncbi.nlm.nih.gov/gene/?term=66077' target="_blank"> 66077 </a>	aurora kinase A interacting protein 1	protein_coding	protein_coding	0.0623191	1.04414	0.695301	0.999918	Not regulated	80.914	91.494	81.521	82.045	77.905
Auts2	<a href='https://www.ncbi.nlm.nih.gov/gene/?term=319974' target="_blank"> 319974 </a>	autism susceptibility candidate 2	processed_transcript	protein_coding	-0.0888724	-1.06354	0.591831	0.999918	Not regulated	26.373	25.564	35.912	34.283	28.216
AV356131	<a href='https://www.ncbi.nlm.nih.gov/gene/?term=101807' target="_blank"> 101807 </a>	expressed sequence AV356131			-0.0714507	-1.05077	0.910047	0.999918	Not regulated	2.406	3.347	1.849	2.826	2.439
Aven	<a href='https://www.ncbi.nlm.nih.gov/gene/?term=74268' target="_blank"> 74268 </a>	apoptosis, caspase activation inhibitor	protein_coding	protein_coding	0.0204085	1.01425	0.93269	0.999918	Not regulated	14.494	14.149	12.433	14.073	11.258
Avil	<a href='https://www.ncbi.nlm.nih.gov/gene/?term=11567' target="_blank"> 11567 </a>	advillin	protein_coding	protein_coding	0.0532241	1.03758	0.906615	0.999918	Not regulated	0.875	1.09	0.94	0.916	0.965
Avl9	<a href='https://www.ncbi.nlm.nih.gov/gene/?term=78937' target="_blank"> 78937 </a>	AVL9 cell migration associated	protein_coding	protein_coding	0.0433329	1.03049	0.784371	0.999918	Not regulated	27.267	25.329	21.058	23.653	22.909
Avpi1	<a href='https://www.ncbi.nlm.nih.gov/gene/?term=69534' target="_blank"> 69534 </a>	arginine vasopressin-induced 1	protein_coding	protein_coding	-0.0471722	-1.03324	0.874245	0.999918	Not regulated	14.442	16.045	13.391	16.035	13.782
Avpr1a	<a href='https://www.ncbi.nlm.nih.gov/gene/?term=54140' target="_blank"> 54140 </a>	arginine vasopressin receptor 1A	protein_coding	protein_coding	-0.74624	-1.67741	0.0288701	0.831833	Not regulated	3.121	1.963	3.533	4.56	4.859
AW011738	<a href='https://www.ncbi.nlm.nih.gov/gene/?term=100382' target="_blank"> 100382 </a>	expressed sequence AW011738	protein_coding	protein_coding	-0.0411905	-1.02896	0.895866	0.999918	Not regulated	6.059	4.377	4.774	6.161	4.759
AW046200	<a href='https://www.ncbi.nlm.nih.gov/gene/?term=100502619' target="_blank"> 100502619 </a>	expressed sequence AW046200			0.0447774	1.03152	0.904456	0.999918	Not regulated	3.893	4.381	3.847	4.051	3.259
AW112010	<a href='https://www.ncbi.nlm.nih.gov/gene/?term=107350' target="_blank"> 107350 </a>	expressed sequence AW112010	protein_coding	protein_coding	0.123129	1.08909	0.751927	0.999918	Not regulated	7.131	12.851	10.324	10.512	6.087
AW146154	<a href='https://www.ncbi.nlm.nih.gov/gene/?term=101835' target="_blank"> 101835 </a>	expressed sequence AW146154	protein_coding	protein_coding	-0.324699	-1.2524	0.220549	0.999918	Not regulated	6.393	6.386	6.201	7.44	8.126
AW209491	<a href='https://www.ncbi.nlm.nih.gov/gene/?term=105351' target="_blank"> 105351 </a>	expressed sequence AW209491	protein_coding	protein_coding	-0.00942185	-1.00655	0.963807	0.999918	Not regulated	16.023	16.597	15.239	16.882	14.949
AW549877	<a href='https://www.ncbi.nlm.nih.gov/gene/?term=106064' target="_blank"> 106064 </a>	expressed sequence AW549877	protein_coding	protein_coding	-0.0857848	-1.06126	0.56399	0.999918	Not regulated	35.775	37.855	34.51	35.42	39.562
AW551984	<a href='https://www.ncbi.nlm.nih.gov/gene/?term=244810' target="_blank"> 244810 </a>	expressed sequence AW551984	protein_coding	protein_coding	0.164043	1.12042	0.566687	0.999918	Not regulated	9.223	7.374	5.056	7.551	6.493
AW554918	<a href='https://www.ncbi.nlm.nih.gov/gene/?term=225289' target="_blank"> 225289 </a>	expressed sequence AW554918	processed_transcript	protein_coding	0.205154	1.15281	0.425054	0.999918	Not regulated	3.487	4.549	4.421	3.367	3.284
Axin1	<a href='https://www.ncbi.nlm.nih.gov/gene/?term=12005' target="_blank"> 12005 </a>	axin 1	protein_coding	protein_coding	0.129514	1.09393	0.380971	0.999918	Not regulated	31.423	25.662	26.011	23.604	23.233
Axin2	<a href='https://www.ncbi.nlm.nih.gov/gene/?term=12006' target="_blank"> 12006 </a>	axin 2	protein_coding	protein_coding	-0.0598283	-1.04234	0.703154	0.999918	Not regulated	32.033	28.695	25.397	30.739	27.442
Axl	<a href='https://www.ncbi.nlm.nih.gov/gene/?term=26362' target="_blank"> 26362 </a>	AXL receptor tyrosine kinase	protein_coding	protein_coding	0.0374935	1.02633	0.81408	0.999918	Not regulated	183.764	177.121	222.724	193.038	181.574
Azgp1	<a href='https://www.ncbi.nlm.nih.gov/gene/?term=12007' target="_blank"> 12007 </a>	alpha-2-glycoprotein 1, zinc	protein_coding	protein_coding	-1.48406	-2.79735	0.28898	0.999918	Not regulated	0.513	0.888	0	0	2.371
Azi2	<a href='https://www.ncbi.nlm.nih.gov/gene/?term=27215' target="_blank"> 27215 </a>	5-azacytidine induced gene 2	retained_intron	protein_coding	-0.0178623	-1.01246	0.900549	0.999918	Not regulated	56.736	55.893	55.595	62.839	52.005
Azin1	<a href='https://www.ncbi.nlm.nih.gov/gene/?term=54375' target="_blank"> 54375 </a>	antizyme inhibitor 1	protein_coding	protein_coding	-0.0711908	-1.05058	0.624899	0.999918	Not regulated	137.404	145.377	156.129	156.513	151.896
Azin2	<a href='https://www.ncbi.nlm.nih.gov/gene/?term=242669' target="_blank"> 242669 </a>	antizyme inhibitor 2	protein_coding	protein_coding	0.229465	1.1724	0.14633	0.999918	Not regulated	68.566	82.363	84.248	54.374	72.918
B020010K11Rik	<a href='https://www.ncbi.nlm.nih.gov/gene/?term=621740' target="_blank"> 621740 </a>	RIKEN cDNA B020010K11 gene			-0.114776	-1.08281	0.795861	0.999918	Not regulated	0.769	0.994	0.843	1.114	0.749
B130024G19Rik	<a href='https://www.ncbi.nlm.nih.gov/gene/?term=434198' target="_blank"> 434198 </a>	RIKEN cDNA B130024G19 gene	antisense	processed_transcript	-0.382442	-1.30355	0.300501	0.999918	Not regulated	1.811	1.493	3.088	2.765	3.374
B130034C11Rik	<a href='https://www.ncbi.nlm.nih.gov/gene/?term=414095' target="_blank"> 414095 </a>	RIKEN cDNA B130034C11 gene	retained_intron	processed_transcript	-0.252999	-1.19168	0.671651	0.999918	Not regulated	0.799	1.031	1.062	1.432	0.73
B130055M24Rik	<a href='https://www.ncbi.nlm.nih.gov/gene/?term=654803' target="_blank"> 654803 </a>	RIKEN cDNA B130055M24 gene	processed_transcript	processed_transcript	0.0515382	1.03637	0.854253	0.999918	Not regulated	9.84	8.927	11.635	10.603	9.126
B230118H07Rik	<a href='https://www.ncbi.nlm.nih.gov/gene/?term=NA' target="_blank"> NA </a>		protein_coding	protein_coding	-0.0913122	-1.06534	0.650147	0.999918	Not regulated	38.584	49.255	41.18	46.263	42.018
B230206H07Rik	<a href='https://www.ncbi.nlm.nih.gov/gene/?term=320871' target="_blank"> 320871 </a>	RIKEN cDNA B230206H07 gene	processed_transcript	processed_transcript	0.585543	1.5006	0.0998551	0.999918	Not regulated	3.6	4.29	2.368	2.336	2.174
B230206L02Rik	<a href='https://www.ncbi.nlm.nih.gov/gene/?term=100039440' target="_blank"> 100039440 </a>	RIKEN cDNA B230206L02 gene	processed_transcript	processed_transcript	0.216414	1.16184	0.676607	0.999918	Not regulated	6.246	9.771	6.528	5.857	6.374
B230208H11Rik	<a href='https://www.ncbi.nlm.nih.gov/gene/?term=320273' target="_blank"> 320273 </a>	RIKEN cDNA B230208H11 gene	lincRNA	lincRNA	0.827108	1.77413	0.199471	0.999918	Not regulated	2.656	1.58	3.099	1.577	1.09
B230217C12Rik	<a href='https://www.ncbi.nlm.nih.gov/gene/?term=68127' target="_blank"> 68127 </a>	RIKEN cDNA B230217C12 gene	lincRNA	protein_coding	-0.315658	-1.24458	0.341758	0.999918	Not regulated	6.338	5.574	5.706	8.232	5.941
B230217O12Rik	<a href='https://www.ncbi.nlm.nih.gov/gene/?term=320879' target="_blank"> 320879 </a>	RIKEN cDNA B230217O12 gene	lincRNA	lincRNA	-0.22779	-1.17104	0.687826	0.999918	Not regulated	1.522	1.156	1.376	1.153	2.224
B230219D22Rik	<a href='https://www.ncbi.nlm.nih.gov/gene/?term=78521' target="_blank"> 78521 </a>	RIKEN cDNA B230219D22 gene	protein_coding	protein_coding	0.0362379	1.02544	0.78865	0.999918	Not regulated	58.002	62.606	60.445	57.757	56.995
B230220B15Rik	<a href='https://www.ncbi.nlm.nih.gov/gene/?term=102634835' target="_blank"> 102634835 </a>	RIKEN cDNA B230220B15 gene			-2.50099	-5.66072	0.0199988	0.687314	Not regulated	0.061	0.035	0.195	1.204	0.097
B230303O12Rik	<a href='https://www.ncbi.nlm.nih.gov/gene/?term=319739' target="_blank"> 319739 </a>	RIKEN cDNA B230303O12 gene			0.0305981	1.02144	0.936459	0.999918	Not regulated	1.193	1.128	1.484	1.402	1.044
B230307C23Rik	<a href='https://www.ncbi.nlm.nih.gov/gene/?term=245305' target="_blank"> 245305 </a>	RIKEN cDNA B230307C23 gene	protein_coding	protein_coding	-0.0249906	-1.01747	0.946685	0.999918	Not regulated	7.319	8.863	8.888	7.551	8.382
B230334C09Rik	<a href='https://www.ncbi.nlm.nih.gov/gene/?term=319537' target="_blank"> 319537 </a>	RIKEN cDNA B230334C09 gene			0.00729429	1.00507	0.981865	0.999918	Not regulated	1.174	1.508	2.248	1.698	1.492
B230354K17Rik	<a href='https://www.ncbi.nlm.nih.gov/gene/?term=105246278' target="_blank"> 105246278 </a>	RIKEN cDNA B230354K17 gene	lincRNA	lincRNA	-0.171732	-1.12641	0.394572	0.999918	Not regulated	10.824	9.448	7.759	10.524	11.185
B230369F24Rik	<a href='https://www.ncbi.nlm.nih.gov/gene/?term=320110' target="_blank"> 320110 </a>	RIKEN cDNA B230369F24 gene	antisense	antisense	0.011203	1.0078	0.983047	0.999918	Not regulated	0.853	1.033	1.07	0.87	1.03
B2m	<a href='https://www.ncbi.nlm.nih.gov/gene/?term=12010' target="_blank"> 12010 </a>	beta-2 microglobulin	protein_coding	protein_coding	-0.0369762	-1.02596	0.816075	0.999918	Not regulated	1423.47	1616.68	1511.54	1637.75	1386.22
B330016D10Rik	<a href='https://www.ncbi.nlm.nih.gov/gene/?term=320456' target="_blank"> 320456 </a>	RIKEN cDNA B330016D10 gene	pseudogene	pseudogene	-0.0104064	-1.00724	0.978604	0.999918	Not regulated	3.307	3.978	3.752	4.196	3.037
B3galnt1	<a href='https://www.ncbi.nlm.nih.gov/gene/?term=26879' target="_blank"> 26879 </a>	UDP-GalNAc:betaGlcNAc beta 1,3-galactosaminyltransferase, polypeptide 1	protein_coding	protein_coding	-0.0118757	-1.00827	0.965463	0.999918	Not regulated	8.577	9.1	11.139	9.752	9.161
B3galnt2	<a href='https://www.ncbi.nlm.nih.gov/gene/?term=97884' target="_blank"> 97884 </a>	UDP-GalNAc:betaGlcNAc beta 1,3-galactosaminyltransferase, polypeptide 2	protein_coding	protein_coding	0.0389258	1.02735	0.822763	0.999918	Not regulated	19.372	18.391	17.588	15.782	17.579
B3galt1	<a href='https://www.ncbi.nlm.nih.gov/gene/?term=26877' target="_blank"> 26877 </a>	UDP-Gal:betaGlcNAc beta 1,3-galactosyltransferase, polypeptide 1	processed_transcript	protein_coding	-0.433544	-1.35055	0.259211	0.999918	Not regulated	1.201	1.031	1.484	2.099	1.898
B3galt2	<a href='https://www.ncbi.nlm.nih.gov/gene/?term=26878' target="_blank"> 26878 </a>	UDP-Gal:betaGlcNAc beta 1,3-galactosyltransferase, polypeptide 2	protein_coding	protein_coding	-0.840274	-1.79039	0.104938	0.999918	Not regulated	0.322	0.425	0.177	0.649	0.432
B3galt4	<a href='https://www.ncbi.nlm.nih.gov/gene/?term=54218' target="_blank"> 54218 </a>	UDP-Gal:betaGlcNAc beta 1,3-galactosyltransferase, polypeptide 4	protein_coding	protein_coding	-0.293208	-1.22536	0.426715	0.999918	Not regulated	3.078	3.282	3.091	3.55	4.051
B3galt5	<a href='https://www.ncbi.nlm.nih.gov/gene/?term=93961' target="_blank"> 93961 </a>	UDP-Gal:betaGlcNAc beta 1,3-galactosyltransferase, polypeptide 5	protein_coding	protein_coding	0.331258	1.25811	0.126409	0.999918	Not regulated	8.147	10.221	8.617	5.746	7.438
B3galt6	<a href='https://www.ncbi.nlm.nih.gov/gene/?term=117592' target="_blank"> 117592 </a>	UDP-Gal:betaGal beta 1,3-galactosyltransferase, polypeptide 6	protein_coding	protein_coding	0.0942639	1.06752	0.731422	0.999918	Not regulated	5.731	5.169	5.839	5.073	5.184
B3gat1	<a href='https://www.ncbi.nlm.nih.gov/gene/?term=76898' target="_blank"> 76898 </a>	beta-1,3-glucuronyltransferase 1 (glucuronosyltransferase P)	protein_coding	protein_coding	-1.53939	-2.90671	0.0192864	0.67944	Not regulated	0.277	0.213	0.297	1.08	0.436
B3gat3	<a href='https://www.ncbi.nlm.nih.gov/gene/?term=72727' target="_blank"> 72727 </a>	beta-1,3-glucuronyltransferase 3 (glucuronosyltransferase I)	protein_coding	protein_coding	-0.00500611	-1.00348	0.974779	0.999918	Not regulated	53.381	55.598	52.387	59.752	45.592
B3glct	<a href='https://www.ncbi.nlm.nih.gov/gene/?term=381694' target="_blank"> 381694 </a>	beta-3-glucosyltransferase	protein_coding	protein_coding	-0.0374516	-1.0263	0.824768	0.999918	Not regulated	20.774	21.306	26.735	20.689	25.505
B3gnt2	<a href='https://www.ncbi.nlm.nih.gov/gene/?term=53625' target="_blank"> 53625 </a>	UDP-GlcNAc:betaGal beta-1,3-N-acetylglucosaminyltransferase 2	protein_coding	protein_coding	0.620521	1.53743	0.000293087	0.0469526	Up in P1.hMR	59.099	64.974	89.227	45.31	43.589
B3gnt3	<a href='https://www.ncbi.nlm.nih.gov/gene/?term=72297' target="_blank"> 72297 </a>	UDP-GlcNAc:betaGal beta-1,3-N-acetylglucosaminyltransferase 3	protein_coding	protein_coding	-0.0244727	-1.01711	0.934074	0.999918	Not regulated	10.719	5.522	9.422	9.487	7.734
B3gnt5	<a href='https://www.ncbi.nlm.nih.gov/gene/?term=108105' target="_blank"> 108105 </a>	UDP-GlcNAc:betaGal beta-1,3-N-acetylglucosaminyltransferase 5	protein_coding	protein_coding	-0.768434	-1.70342	0.177969	0.999918	Not regulated	0.563	0.537	0.46	0.638	0.803
B3gnt7	<a href='https://www.ncbi.nlm.nih.gov/gene/?term=227327' target="_blank"> 227327 </a>	UDP-GlcNAc:betaGal beta-1,3-N-acetylglucosaminyltransferase 7	retained_intron	protein_coding	0.146522	1.1069	0.829686	0.999918	Not regulated	0.922	0.329	0.628	0.531	0.544
B3gnt8	<a href='https://www.ncbi.nlm.nih.gov/gene/?term=232984' target="_blank"> 232984 </a>	UDP-GlcNAc:betaGal beta-1,3-N-acetylglucosaminyltransferase 8	protein_coding	protein_coding	-0.102624	-1.07372	0.840213	0.999918	Not regulated	2.008	0.889	1.568	1.212	1.475
B3gnt9	<a href='https://www.ncbi.nlm.nih.gov/gene/?term=97440' target="_blank"> 97440 </a>	UDP-GlcNAc:betaGal beta-1,3-N-acetylglucosaminyltransferase 9	protein_coding	protein_coding	-0.173323	-1.12765	0.383863	0.999918	Not regulated	17.458	17.218	22.965	22.26	20.18
B3gntl1	<a href='https://www.ncbi.nlm.nih.gov/gene/?term=210004' target="_blank"> 210004 </a>	UDP-GlcNAc:betaGal beta-1,3-N-acetylglucosaminyltransferase-like 1	protein_coding	protein_coding	-0.093401	-1.06688	0.754494	0.999918	Not regulated	4.454	4.862	4.163	5.012	4.465
B430306N03Rik	<a href='https://www.ncbi.nlm.nih.gov/gene/?term=320148' target="_blank"> 320148 </a>	RIKEN cDNA B430306N03 gene	protein_coding	protein_coding	-0.809816	-1.75299	0.173389	0.999918	Not regulated	0.622	0.327	0.225	0.721	0.649
B4galnt1	<a href='https://www.ncbi.nlm.nih.gov/gene/?term=14421' target="_blank"> 14421 </a>	beta-1,4-N-acetyl-galactosaminyl transferase 1	protein_coding	protein_coding	0.169089	1.12435	0.517424	0.999918	Not regulated	12.16	9.95	15.053	9.433	12.404
B4galnt3	<a href='https://www.ncbi.nlm.nih.gov/gene/?term=330406' target="_blank"> 330406 </a>	beta-1,4-N-acetyl-galactosaminyl transferase 3	protein_coding	protein_coding	-0.544983	-1.459	0.364765	0.999918	Not regulated	0.627	0.224	1.112	0.764	1.182
B4galnt4	<a href='https://www.ncbi.nlm.nih.gov/gene/?term=330671' target="_blank"> 330671 </a>	beta-1,4-N-acetyl-galactosaminyl transferase 4	protein_coding	protein_coding	0.0925734	1.06627	0.818339	0.999918	Not regulated	2.093	1.65	1.661	1.952	1.064
B4galt1	<a href='https://www.ncbi.nlm.nih.gov/gene/?term=14595' target="_blank"> 14595 </a>	UDP-Gal:betaGlcNAc beta 1,4- galactosyltransferase, polypeptide 1	protein_coding	protein_coding	0.0251583	1.01759	0.875338	0.999918	Not regulated	91.522	94.765	96.719	79.002	102.938
B4galt2	<a href='https://www.ncbi.nlm.nih.gov/gene/?term=53418' target="_blank"> 53418 </a>	UDP-Gal:betaGlcNAc beta 1,4- galactosyltransferase, polypeptide 2	nonsense_mediated_decay	protein_coding	-0.0722804	-1.05138	0.712128	0.999918	Not regulated	18.958	19.781	27.267	22.694	22.313
B4galt3	<a href='https://www.ncbi.nlm.nih.gov/gene/?term=57370' target="_blank"> 57370 </a>	UDP-Gal:betaGlcNAc beta 1,4-galactosyltransferase, polypeptide 3	protein_coding	protein_coding	0.0475851	1.03353	0.825601	0.999918	Not regulated	18.332	17.575	19.413	20.937	15.77
B4galt4	<a href='https://www.ncbi.nlm.nih.gov/gene/?term=56375' target="_blank"> 56375 </a>	UDP-Gal:betaGlcNAc beta 1,4-galactosyltransferase, polypeptide 4	retained_intron	protein_coding	0.0837885	1.0598	0.612786	0.999918	Not regulated	31.589	27.495	33.507	29.342	28.515
B4galt5	<a href='https://www.ncbi.nlm.nih.gov/gene/?term=56336' target="_blank"> 56336 </a>	UDP-Gal:betaGlcNAc beta 1,4-galactosyltransferase, polypeptide 5	protein_coding	protein_coding	0.410374	1.32903	0.0121327	0.533419	Not regulated	33.674	25.531	30.485	23.479	20.933
B4galt6	<a href='https://www.ncbi.nlm.nih.gov/gene/?term=56386' target="_blank"> 56386 </a>	UDP-Gal:betaGlcNAc beta 1,4-galactosyltransferase, polypeptide 6	protein_coding	protein_coding	0.0123523	1.0086	0.933271	0.999918	Not regulated	21.532	23.11	20.845	20.377	21.97
B4galt7	<a href='https://www.ncbi.nlm.nih.gov/gene/?term=218271' target="_blank"> 218271 </a>	xylosylprotein beta1,4-galactosyltransferase, polypeptide 7 (galactosyltransferase I)	protein_coding	protein_coding	-0.0996413	-1.07151	0.6657	0.999918	Not regulated	12.535	11.964	13.08	14.126	12.547
B4gat1	<a href='https://www.ncbi.nlm.nih.gov/gene/?term=108902' target="_blank"> 108902 </a>	beta-1,4-glucuronyltransferase 1			-0.0624398	-1.04423	0.710397	0.999918	Not regulated	26.212	31.831	32.559	32.807	29.421
B630019K06Rik	<a href='https://www.ncbi.nlm.nih.gov/gene/?term=102941' target="_blank"> 102941 </a>	F-box and leucine-rich repeat protein 17 pseudogene	protein_coding	protein_coding	-0.237759	-1.17916	0.430892	0.999918	Not regulated	6.309	5.449	5.347	6.512	6.633
B930018H19Rik	<a href='https://www.ncbi.nlm.nih.gov/gene/?term=330734' target="_blank"> 330734 </a>	RIKEN cDNA B930018H19 gene			-0.305851	-1.23615	0.341103	0.999918	Not regulated	3.458	4.558	3.292	4.814	4.429
B930095G15Rik	<a href='https://www.ncbi.nlm.nih.gov/gene/?term=320268' target="_blank"> 320268 </a>	RIKEN cDNA B930095G15 gene	sense_intronic	sense_intronic	-0.0782454	-1.05573	0.753319	0.999918	Not regulated	4.476	4.949	6.777	5.358	5.794
B9d1	<a href='https://www.ncbi.nlm.nih.gov/gene/?term=27078' target="_blank"> 27078 </a>	B9 protein domain 1	protein_coding	protein_coding	-0.0232132	-1.01622	0.940736	0.999918	Not regulated	20.482	15.844	17.138	18.777	16.94
B9d2	<a href='https://www.ncbi.nlm.nih.gov/gene/?term=232987' target="_blank"> 232987 </a>	B9 protein domain 2	protein_coding	protein_coding	0.0204028	1.01424	0.948855	0.999918	Not regulated	12.61	12.998	11.748	13.619	10.242
Baalc	<a href='https://www.ncbi.nlm.nih.gov/gene/?term=118452' target="_blank"> 118452 </a>	brain and acute leukemia, cytoplasmic	protein_coding	protein_coding	-0.0684126	-1.04856	0.862203	0.999918	Not regulated	3.016	2.065	1.531	2.449	2.134
Babam1	<a href='https://www.ncbi.nlm.nih.gov/gene/?term=68251' target="_blank"> 68251 </a>	BRISC and BRCA1 A complex member 1	protein_coding	protein_coding	0.0201527	1.01407	0.891485	0.999918	Not regulated	62.774	54.807	57.046	59.124	53.645
Babam2	<a href='https://www.ncbi.nlm.nih.gov/gene/?term=107976' target="_blank"> 107976 </a>	BRISC and BRCA1 A complex member 2			0.0842592	1.06014	0.631456	0.999918	Not regulated	29.567	32.648	31.038	31.531	29.255
Bace1	<a href='https://www.ncbi.nlm.nih.gov/gene/?term=23821' target="_blank"> 23821 </a>	beta-site APP cleaving enzyme 1	protein_coding	protein_coding	-0.141451	-1.10301	0.327225	0.999918	Not regulated	27.611	25.324	29.986	29.352	30.05
Bace2	<a href='https://www.ncbi.nlm.nih.gov/gene/?term=56175' target="_blank"> 56175 </a>	beta-site APP-cleaving enzyme 2	protein_coding	protein_coding	0.0714	1.05074	0.637334	0.999918	Not regulated	126.162	118.851	116.145	118.838	106.439
Bach1	<a href='https://www.ncbi.nlm.nih.gov/gene/?term=12013' target="_blank"> 12013 </a>	BTB and CNC homology 1, basic leucine zipper transcription factor 1	protein_coding	protein_coding	0.0559549	1.03955	0.706617	0.999918	Not regulated	16.84	19.724	17.893	17.019	17.319
Bach2	<a href='https://www.ncbi.nlm.nih.gov/gene/?term=12014' target="_blank"> 12014 </a>	BTB and CNC homology, basic leucine zipper transcription factor 2	protein_coding	protein_coding	0.0282385	1.01977	0.895884	0.999918	Not regulated	2.845	3.255	3.583	3.251	3.156
Bad	<a href='https://www.ncbi.nlm.nih.gov/gene/?term=12015' target="_blank"> 12015 </a>	BCL2-associated agonist of cell death	protein_coding	protein_coding	-0.0813316	-1.05799	0.698861	0.999918	Not regulated	35.947	31.33	34.947	36.296	37.298
Bag1	<a href='https://www.ncbi.nlm.nih.gov/gene/?term=12017' target="_blank"> 12017 </a>	BCL2-associated athanogene 1	protein_coding	protein_coding	0.0352402	1.02473	0.801352	0.999918	Not regulated	107.647	112.905	105.685	107.413	101.819
Bag2	<a href='https://www.ncbi.nlm.nih.gov/gene/?term=213539' target="_blank"> 213539 </a>	BCL2-associated athanogene 2	protein_coding	protein_coding	-0.193882	-1.14384	0.534544	0.999918	Not regulated	7.849	6.62	6.727	8.303	7.747
Bag3	<a href='https://www.ncbi.nlm.nih.gov/gene/?term=29810' target="_blank"> 29810 </a>	BCL2-associated athanogene 3	protein_coding	protein_coding	0.0117057	1.00815	0.934813	0.999918	Not regulated	70.896	62.302	67.473	66.101	64.704
Bag4	<a href='https://www.ncbi.nlm.nih.gov/gene/?term=67384' target="_blank"> 67384 </a>	BCL2-associated athanogene 4	protein_coding	protein_coding	0.0939856	1.06731	0.529539	0.999918	Not regulated	29.533	33.469	32.804	27.268	29.481
Bag5	<a href='https://www.ncbi.nlm.nih.gov/gene/?term=70369' target="_blank"> 70369 </a>	BCL2-associated athanogene 5	protein_coding	protein_coding	0.165102	1.12125	0.265182	0.999918	Not regulated	51.088	53.227	52.756	42.63	48.172
Bag6	<a href='https://www.ncbi.nlm.nih.gov/gene/?term=224727' target="_blank"> 224727 </a>	BCL2-associated athanogene 6	protein_coding	protein_coding	0.118367	1.08551	0.384929	0.999918	Not regulated	119.774	118.156	128.633	105.309	108.155
Bahcc1	<a href='https://www.ncbi.nlm.nih.gov/gene/?term=268515' target="_blank"> 268515 </a>	BAH domain and coiled-coil containing 1	protein_coding	protein_coding	0.0493533	1.0348	0.735602	0.999918	Not regulated	10.267	8.972	10.271	10.481	8.676
Bahd1	<a href='https://www.ncbi.nlm.nih.gov/gene/?term=228536' target="_blank"> 228536 </a>	bromo adjacent homology domain containing 1	protein_coding	protein_coding	0.184101	1.13611	0.310037	0.999918	Not regulated	11.907	10.791	12.791	10.817	9.677
Baiap2	<a href='https://www.ncbi.nlm.nih.gov/gene/?term=108100' target="_blank"> 108100 </a>	brain-specific angiogenesis inhibitor 1-associated protein 2	protein_coding	protein_coding	0.227621	1.1709	0.218345	0.999918	Not regulated	26.855	26.991	34.431	20.778	27.255
Baiap2l1	<a href='https://www.ncbi.nlm.nih.gov/gene/?term=66898' target="_blank"> 66898 </a>	BAI1-associated protein 2-like 1	protein_coding	protein_coding	0.183421	1.13557	0.581297	0.999918	Not regulated	3.861	2.51	3.425	2.911	2.736
Baiap2l2	<a href='https://www.ncbi.nlm.nih.gov/gene/?term=207495' target="_blank"> 207495 </a>	BAI1-associated protein 2-like 2	protein_coding	protein_coding	-0.135703	-1.09863	0.51985	0.999918	Not regulated	32.121	37.239	32.795	26.019	30.291
Baiap3	<a href='https://www.ncbi.nlm.nih.gov/gene/?term=545192' target="_blank"> 545192 </a>	BAI1-associated protein 3	retained_intron	protein_coding	-0.172798	-1.12724	0.656814	0.999918	Not regulated	1.748	1.253	4.231	3.833	2.484
Bak1	<a href='https://www.ncbi.nlm.nih.gov/gene/?term=12018' target="_blank"> 12018 </a>	BCL2-antagonist/killer 1	protein_coding	protein_coding	0.0775868	1.05525	0.654554	0.999918	Not regulated	29.468	25.784	30.372	26.019	26.011
Bambi	<a href='https://www.ncbi.nlm.nih.gov/gene/?term=68010' target="_blank"> 68010 </a>	BMP and activin membrane-bound inhibitor	protein_coding	protein_coding	0.168092	1.12357	0.513683	0.999918	Not regulated	5.946	5.165	9.165	6.32	5.416
Banf1	<a href='https://www.ncbi.nlm.nih.gov/gene/?term=23825' target="_blank"> 23825 </a>	BAF nuclear assembly factor 1	protein_coding	protein_coding	0.113768	1.08205	0.492871	0.999918	Not regulated	77.4	73.792	75.483	72.654	64.722
Banp	<a href='https://www.ncbi.nlm.nih.gov/gene/?term=53325' target="_blank"> 53325 </a>	BTG3 associated nuclear protein	protein_coding	protein_coding	-0.32359	-1.25144	0.111215	0.999918	Not regulated	16.029	14.621	17.878	20.471	20.139
Bap1	<a href='https://www.ncbi.nlm.nih.gov/gene/?term=104416' target="_blank"> 104416 </a>	Brca1 associated protein 1	protein_coding	protein_coding	0.0628867	1.04455	0.658108	0.999918	Not regulated	43.962	42.996	50.274	45.264	39.089
Bard1	<a href='https://www.ncbi.nlm.nih.gov/gene/?term=12021' target="_blank"> 12021 </a>	BRCA1 associated RING domain 1	protein_coding	protein_coding	0.0556592	1.03933	0.908819	0.999918	Not regulated	0.512	0.402	0.566	0.505	0.428
Basp1	<a href='https://www.ncbi.nlm.nih.gov/gene/?term=70350' target="_blank"> 70350 </a>	brain abundant, membrane attached signal protein 1	protein_coding	protein_coding	-0.0243313	-1.01701	0.87477	0.999918	Not regulated	341.674	414.39	395.953	383.75	377.839
Batf	<a href='https://www.ncbi.nlm.nih.gov/gene/?term=53314' target="_blank"> 53314 </a>	basic leucine zipper transcription factor, ATF-like	protein_coding	protein_coding	-0.442792	-1.35923	0.32101	0.999918	Not regulated	3.546	3.513	3.611	6.024	3.593
Batf2	<a href='https://www.ncbi.nlm.nih.gov/gene/?term=74481' target="_blank"> 74481 </a>	basic leucine zipper transcription factor, ATF-like 2	processed_transcript	protein_coding	-0.217306	-1.16256	0.686809	0.999918	Not regulated	1.867	2.395	1.458	2.284	1.767
Bax	<a href='https://www.ncbi.nlm.nih.gov/gene/?term=12028' target="_blank"> 12028 </a>	BCL2-associated X protein	protein_coding	protein_coding	-0.138948	-1.1011	0.508445	0.999918	Not regulated	41.077	38.133	39.163	46.118	38.711
Baz1a	<a href='https://www.ncbi.nlm.nih.gov/gene/?term=217578' target="_blank"> 217578 </a>	bromodomain adjacent to zinc finger domain 1A	protein_coding	protein_coding	0.411647	1.3302	0.0820472	0.999918	Not regulated	4.513	4.581	5.527	3.964	5.03
Baz1b	<a href='https://www.ncbi.nlm.nih.gov/gene/?term=22385' target="_blank"> 22385 </a>	bromodomain adjacent to zinc finger domain, 1B	protein_coding	protein_coding	-0.0353888	-1.02483	0.798501	0.999918	Not regulated	47.704	47.236	47.499	49.857	46.686
Baz2a	<a href='https://www.ncbi.nlm.nih.gov/gene/?term=116848' target="_blank"> 116848 </a>	bromodomain adjacent to zinc finger domain, 2A	protein_coding	protein_coding	0.0999442	1.07173	0.482536	0.999918	Not regulated	17.749	17.606	20.774	18.243	16.802
Baz2b	<a href='https://www.ncbi.nlm.nih.gov/gene/?term=407823' target="_blank"> 407823 </a>	bromodomain adjacent to zinc finger domain, 2B	protein_coding	protein_coding	-0.0364103	-1.02556	0.793161	0.999918	Not regulated	34.173	33.558	35.264	35.61	35.492
BB365896	<a href='https://www.ncbi.nlm.nih.gov/gene/?term=102638623' target="_blank"> 102638623 </a>	expressed sequence BB365896	antisense	antisense	0.340744	1.26641	0.563377	0.999918	Not regulated	0.615	0.69	0.916	0.537	0.585
Bbc3	<a href='https://www.ncbi.nlm.nih.gov/gene/?term=170770' target="_blank"> 170770 </a>	BCL2 binding component 3	protein_coding	protein_coding	-0.294185	-1.22619	0.473097	0.999918	Not regulated	4.187	2.641	3.136	4.451	3.621
Bbip1	<a href='https://www.ncbi.nlm.nih.gov/gene/?term=100503572' target="_blank"> 100503572 </a>	BBSome interacting protein 1	protein_coding	protein_coding	-0.0730229	-1.05192	0.727381	0.999918	Not regulated	35.254	40.777	33.556	40.193	37.12
Bbof1	<a href='https://www.ncbi.nlm.nih.gov/gene/?term=72873' target="_blank"> 72873 </a>	basal body orientation factor 1			0.113782	1.08206	0.8372	0.999918	Not regulated	1.362	1.079	1.416	0.927	0.971
Bbs1	<a href='https://www.ncbi.nlm.nih.gov/gene/?term=52028' target="_blank"> 52028 </a>	Bardet-Biedl syndrome 1 (human)	protein_coding	protein_coding	0.186022	1.13762	0.292833	0.999918	Not regulated	8.979	9.754	10.659	8.497	8.225
Bbs10	<a href='https://www.ncbi.nlm.nih.gov/gene/?term=71769' target="_blank"> 71769 </a>	Bardet-Biedl syndrome 10 (human)	protein_coding	protein_coding	-0.152611	-1.11158	0.619341	0.999918	Not regulated	3.618	4.961	3.819	4.318	4.845
Bbs12	<a href='https://www.ncbi.nlm.nih.gov/gene/?term=241950' target="_blank"> 241950 </a>	Bardet-Biedl syndrome 12 (human)	protein_coding	protein_coding	-0.136829	-1.09949	0.637227	0.999918	Not regulated	5.263	6.442	7.116	8.09	5.541
Bbs2	<a href='https://www.ncbi.nlm.nih.gov/gene/?term=67378' target="_blank"> 67378 </a>	Bardet-Biedl syndrome 2 (human)	protein_coding	protein_coding	-0.0892396	-1.06381	0.665346	0.999918	Not regulated	11.308	14.782	15.782	17.526	12.507
Bbs4	<a href='https://www.ncbi.nlm.nih.gov/gene/?term=102774' target="_blank"> 102774 </a>	Bardet-Biedl syndrome 4 (human)	protein_coding	protein_coding	0.0582989	1.04124	0.767737	0.999918	Not regulated	13.409	14.675	14.334	13.482	13.391
Bbs5	<a href='https://www.ncbi.nlm.nih.gov/gene/?term=72569' target="_blank"> 72569 </a>	Bardet-Biedl syndrome 5 (human)	protein_coding	protein_coding	0.00373694	1.00259	0.99042	0.999918	Not regulated	8.605	9.526	9.278	9.65	8.734
Bbs7	<a href='https://www.ncbi.nlm.nih.gov/gene/?term=71492' target="_blank"> 71492 </a>	Bardet-Biedl syndrome 7 (human)	protein_coding	protein_coding	-0.058236	-1.04119	0.838527	0.999918	Not regulated	5.286	5.524	6.944	5.489	7.051
Bbs9	<a href='https://www.ncbi.nlm.nih.gov/gene/?term=319845' target="_blank"> 319845 </a>	Bardet-Biedl syndrome 9 (human)	protein_coding	protein_coding	-0.0729704	-1.05188	0.776817	0.999918	Not regulated	4.963	6.07	7.092	6.222	6.03
Bbx	<a href='https://www.ncbi.nlm.nih.gov/gene/?term=70508' target="_blank"> 70508 </a>	bobby sox HMG box containing	protein_coding	protein_coding	-0.010597	-1.00737	0.94421	0.999918	Not regulated	12	12.918	11.633	11.603	13.157
BC002059	<a href='https://www.ncbi.nlm.nih.gov/gene/?term=213811' target="_blank"> 213811 </a>	cDNA sequence BC002059	lincRNA	lincRNA	-0.196447	-1.14587	0.491262	0.999918	Not regulated	6.328	7.336	7.827	8.078	8.198
BC003965	<a href='https://www.ncbi.nlm.nih.gov/gene/?term=214489' target="_blank"> 214489 </a>	cDNA sequence BC003965	protein_coding	protein_coding	-0.125531	-1.09091	0.559749	0.999918	Not regulated	9.869	10.179	9.601	11.814	9.508
BC004004	<a href='https://www.ncbi.nlm.nih.gov/gene/?term=80748' target="_blank"> 80748 </a>	cDNA sequence BC004004	protein_coding	protein_coding	0.116776	1.08431	0.410458	0.999918	Not regulated	168.302	176.187	155.618	156.237	168.71
BC005537	<a href='https://www.ncbi.nlm.nih.gov/gene/?term=79555' target="_blank"> 79555 </a>	cDNA sequence BC005537	protein_coding	protein_coding	-0.0393983	-1.02769	0.792707	0.999918	Not regulated	112.481	117.995	122.598	116.098	116.746
BC005624	<a href='https://www.ncbi.nlm.nih.gov/gene/?term=227707' target="_blank"> 227707 </a>	cDNA sequence BC005624	protein_coding	protein_coding	-0.0384266	-1.02699	0.787937	0.999918	Not regulated	40.833	39.795	43.137	42.149	40.264
BC017158	<a href='https://www.ncbi.nlm.nih.gov/gene/?term=NA' target="_blank"> NA </a>		retained_intron	protein_coding	0.0109972	1.00765	0.940251	0.999918	Not regulated	34.061	31.786	35.559	33.398	33.12
BC021767	<a href='https://www.ncbi.nlm.nih.gov/gene/?term=545551' target="_blank"> 545551 </a>	cingulin pseudogene	processed_transcript	transcribed_unprocessed_pseudogene	-0.147136	-1.10737	0.774345	0.999918	Not regulated	1.591	1.714	2.084	1.87	2.043
BC022960	<a href='https://www.ncbi.nlm.nih.gov/gene/?term=237246' target="_blank"> 237246 </a>	cDNA sequence BC022960	transcribed_processed_pseudogene	transcribed_processed_pseudogene	0.032535	1.02281	0.95685	0.999918	Not regulated	0.577	1.122	1.313	1.031	0.902
BC023105	<a href='https://www.ncbi.nlm.nih.gov/gene/?term=667597' target="_blank"> 667597 </a>	cDNA sequence BC023105	pseudogene	pseudogene	0.417349	1.33547	0.543304	0.999918	Not regulated	0.81	2.545	1.378	1.308	1.004
BC024063	<a href='https://www.ncbi.nlm.nih.gov/gene/?term=666584' target="_blank"> 666584 </a>	cDNA sequence BC024063			0.25159	1.19052	0.43561	0.999918	Not regulated	4.045	3.223	4.57	2.986	3.4
BC024978	<a href='https://www.ncbi.nlm.nih.gov/gene/?term=414069' target="_blank"> 414069 </a>	cDNA sequence BC024978	protein_coding	protein_coding	-0.038001	-1.02669	0.83791	0.999918	Not regulated	10.344	9.005	10.407	9.65	9.192
BC025920	<a href='https://www.ncbi.nlm.nih.gov/gene/?term=268319' target="_blank"> 268319 </a>	zinc finger protein pseudogene	processed_transcript	protein_coding	0.179446	1.13245	0.637276	0.999918	Not regulated	1.501	1.793	1.981	1.358	1.655
BC026513	<a href='https://www.ncbi.nlm.nih.gov/gene/?term=245855' target="_blank"> 245855 </a>	cDNA sequence BC026513			0.408424	1.32723	0.553514	0.999918	Not regulated	1.011	0.561	0.459	0.488	0.524
BC028528	<a href='https://www.ncbi.nlm.nih.gov/gene/?term=229600' target="_blank"> 229600 </a>	cDNA sequence BC028528	protein_coding	protein_coding	-0.198264	-1.14732	0.539892	0.999918	Not regulated	11.978	12.167	17.974	16.277	15.077
BC029722	<a href='https://www.ncbi.nlm.nih.gov/gene/?term=613262' target="_blank"> 613262 </a>	cDNA sequence BC029722	processed_transcript	processed_transcript	0.0164015	1.01143	0.911641	0.999918	Not regulated	54.33	60.429	54.052	54.709	54.825
BC030343	<a href='https://www.ncbi.nlm.nih.gov/gene/?term=269723' target="_blank"> 269723 </a>	cDNA sequence BC030343			-0.315898	-1.24479	0.515528	0.999918	Not regulated	0.874	0.825	1.238	1.19	1.211
BC031181	<a href='https://www.ncbi.nlm.nih.gov/gene/?term=407819' target="_blank"> 407819 </a>	cDNA sequence BC031181	protein_coding	protein_coding	0.130973	1.09503	0.359785	0.999918	Not regulated	184.749	194.529	175.36	168.498	158.323
BC034090	<a href='https://www.ncbi.nlm.nih.gov/gene/?term=207792' target="_blank"> 207792 </a>	cDNA sequence BC034090	retained_intron	protein_coding	-0.0278529	-1.01949	0.848128	0.999918	Not regulated	21.16	19.028	23.173	23.144	19.002
BC037032	<a href='https://www.ncbi.nlm.nih.gov/gene/?term=414066' target="_blank"> 414066 </a>	cDNA Sequence BC037032	TEC	processed_transcript	0.253585	1.19217	0.669891	0.999918	Not regulated	0.403	0.536	0.652	0.284	0.611
BC037039	<a href='https://www.ncbi.nlm.nih.gov/gene/?term=100126030' target="_blank"> 100126030 </a>	cDNA sequence BC037039			0.230207	1.173	0.549177	0.999918	Not regulated	2.189	2.087	2.933	2.152	1.874
BC037704	<a href='https://www.ncbi.nlm.nih.gov/gene/?term=100502982' target="_blank"> 100502982 </a>	cDNA sequence BC037704			0.0289331	1.02026	0.957264	0.999918	Not regulated	0.94	1.109	1.597	1.178	1.157
BC043934	<a href='https://www.ncbi.nlm.nih.gov/gene/?term=270185' target="_blank"> 270185 </a>	cDNA sequence BC043934	lincRNA	lincRNA	0.564024	1.47839	0.133838	0.999918	Not regulated	2.3	2.311	3.397	1.735	1.816
BC048403	<a href='https://www.ncbi.nlm.nih.gov/gene/?term=NA' target="_blank"> NA </a>		protein_coding	protein_coding	-0.0112699	-1.00784	0.969472	0.999918	Not regulated	4.628	4.753	4.296	4.803	4.58
BC051142	<a href='https://www.ncbi.nlm.nih.gov/gene/?term=407788' target="_blank"> 407788 </a>	cDNA sequence BC051142	protein_coding	protein_coding	0.534948	1.44889	0.308542	0.999918	Not regulated	2.641	1.666	3.678	2.141	1.647
BC051226	<a href='https://www.ncbi.nlm.nih.gov/gene/?term=407803' target="_blank"> 407803 </a>	cDNA sequence BC051226	antisense	antisense	-0.300566	-1.23163	0.577099	0.999918	Not regulated	8.238	5.124	4.042	8.468	4.566
BC052040	<a href='https://www.ncbi.nlm.nih.gov/gene/?term=NA' target="_blank"> NA </a>		protein_coding	protein_coding	-0.204235	-1.15208	0.518543	0.999918	Not regulated	2.944	3.153	3.378	3.976	3.227
BC055324	<a href='https://www.ncbi.nlm.nih.gov/gene/?term=381306' target="_blank"> 381306 </a>	cDNA sequence BC055324	protein_coding	protein_coding	-0.175869	-1.12964	0.603974	0.999918	Not regulated	1.601	1.804	2.233	2.466	2.126
BC060293	<a href='https://www.ncbi.nlm.nih.gov/gene/?term=407811' target="_blank"> 407811 </a>	cDNA sequence BC060293			0.0592101	1.0419	0.929806	0.999918	Not regulated	1.475	0.791	2.305	1.127	1.731
BC064078	<a href='https://www.ncbi.nlm.nih.gov/gene/?term=408064' target="_blank"> 408064 </a>	cDNA sequence BC064078	processed_transcript	transcribed_unprocessed_pseudogene	-0.119307	-1.08621	0.753873	0.999918	Not regulated	2.522	1.84	2.987	2.15	3.051
BC065397	<a href='https://www.ncbi.nlm.nih.gov/gene/?term=436230' target="_blank"> 436230 </a>	cDNA sequence BC065397	processed_transcript	processed_transcript	0.215173	1.16084	0.554082	0.999918	Not regulated	3.826	4.213	3.498	2.347	4.798
BC067074	<a href='https://www.ncbi.nlm.nih.gov/gene/?term=NA' target="_blank"> NA </a>		protein_coding	protein_coding	0.164452	1.12074	0.287196	0.999918	Not regulated	16.886	18.861	22.868	17.354	18.18
Bc1	<a href='https://www.ncbi.nlm.nih.gov/gene/?term=100568459' target="_blank"> 100568459 </a>	brain cytoplasmic RNA 1			-0.147232	-1.10744	0.517888	0.999918	Not regulated	7054.91	5956.2	3661.21	5933.59	6081.11
BC106179	<a href='https://www.ncbi.nlm.nih.gov/gene/?term=320099' target="_blank"> 320099 </a>	cDNA sequence BC106179	protein_coding	protein_coding	0.155458	1.11378	0.715105	0.999918	Not regulated	1.031	1.642	1.355	0.761	1.505
Bcam	<a href='https://www.ncbi.nlm.nih.gov/gene/?term=57278' target="_blank"> 57278 </a>	basal cell adhesion molecule	protein_coding	protein_coding	0.195801	1.14536	0.156743	0.999918	Not regulated	71.838	79.155	77.447	68.903	67.911
Bcan	<a href='https://www.ncbi.nlm.nih.gov/gene/?term=12032' target="_blank"> 12032 </a>	brevican	protein_coding	protein_coding	1.793	3.46534	0.000220088	0.0411187	Up in P1.hMR	16.622	37.041	7.484	7.216	4.181
Bcap29	<a href='https://www.ncbi.nlm.nih.gov/gene/?term=12033' target="_blank"> 12033 </a>	B cell receptor associated protein 29	protein_coding	protein_coding	-0.0117715	-1.00819	0.950531	0.999918	Not regulated	24.426	26.756	27.611	27.112	26.775
Bcap31	<a href='https://www.ncbi.nlm.nih.gov/gene/?term=27061' target="_blank"> 27061 </a>	B cell receptor associated protein 31	protein_coding	protein_coding	-0.0366514	-1.02573	0.788975	0.999918	Not regulated	106.903	106.184	107.73	110.98	105.866
Bcar1	<a href='https://www.ncbi.nlm.nih.gov/gene/?term=12927' target="_blank"> 12927 </a>	breast cancer anti-estrogen resistance 1	protein_coding	protein_coding	0.10275	1.07382	0.450628	0.999918	Not regulated	76.404	78.516	82.435	77.857	67.733
Bcar3	<a href='https://www.ncbi.nlm.nih.gov/gene/?term=29815' target="_blank"> 29815 </a>	breast cancer anti-estrogen resistance 3	protein_coding	protein_coding	0.0484927	1.03418	0.740102	0.999918	Not regulated	61.395	62.042	57.503	63.592	53.576
Bcas1	<a href='https://www.ncbi.nlm.nih.gov/gene/?term=76960' target="_blank"> 76960 </a>	brain enriched myelin associated protein 1	protein_coding	protein_coding	-0.407286	-1.32619	0.291047	0.999918	Not regulated	3.915	2.474	5.613	3.083	5.58
Bcas2	<a href='https://www.ncbi.nlm.nih.gov/gene/?term=68183' target="_blank"> 68183 </a>	BCAS2 pre-mRNA processing factor	protein_coding	protein_coding	0.00642205	1.00446	0.967173	0.999918	Not regulated	45.903	52.145	54.328	53.641	45.004
[truncated: 14,362 more rows]
